# Supplementary material for: A cell-permeable nanobody to restore F508del cystic fibrosis transmembrane conductance regulator activity
Source: Nat Chem Biol. 2026 Apr 17;22(7):1155–64. doi: 10.1038/s41589-026-02199-w (PMC13303082; doi:10.1038/s41589-026-02199-w)
Supplement: Supplementary file 4 — Statistical source data. [file 41589_2026_2199_MOESM4_ESM.xlsx]

## Sheet: Figure 3b
Figure 3 b - Western Blot quantification
	C-band relative intensity normalized to β-actin
	Vehicle	NB1-R10/TNB-R10 (75 µM/30 µM)	27°C
	0.09	0.38	0.67
	0.25	0.35	0.7
	0.09	0.27	0.57
	0.16	0.19	0.5
	0.26	0.37	1.14
	0.31	0.34	1.13
	0.36	0.73	1.04
	0.43	0.6	0.65
	0.26	0.77	0.59
	0.44	0.83	0.99
	0.44	0.46	1.25
	0.12	0.55	0.89
	0.4	0.65	0.97
	0.29	0.82	0.88
	0.49	0.88	1.43
	0.2	0.62	1.27
	0.22	0.63	0.98
	0.28	0.92	0.98
	0.26	0.98	1.08
		0.6	0.5
		0.64
		0.68
		0.52

## Sheet: Figure 3c
Figure 3 c - quantified Flow cytometry data
	mean fluoresscence intensity
	medium control	positive control	75 µM nanobody 30 µM TNB-R10
	15.1813	35.7327	40.6125
	23.105	39.0674	42.4087
	19.1438	34.5962	33.379
	18.4018	26.3463	29.6575
	26.403	30.6024	33.1474
	31.199	28.8249	42.4771
	31.786	24.7255	40.4413
	26.0303	32.9101	30.7702
	23.9664	22.7349	33.634
	24.6478		32.6761
	28.3833		31.1822
	25.4732		28.1105

## Sheet: Figure 3d(ii)
Figure 3d(ii) - Isc tracings
	Isc (µA/cm2)
Time (min)	Vehicle	75 µM Nb1/30 µM TNB-R10	27°C
0	5.35	5.53	9.27
0.02	5.3	5.57	9.28
0.03	5.27	5.55	9.26
0.05	5.24	5.53	9.25
0.07	5.19	5.51	9.22
0.08	5.16	5.48	9.19
0.1	5.16	5.51	9.2
0.12	5.13	5.51	9.2
0.13	5.13	5.55	9.21
0.15	5.12	5.56	9.22
0.17	5.07	5.53	9.2
0.18	5.08	5.52	9.16
0.2	5.03	5.52	9.15
0.22	5.01	5.52	9.13
0.23	4.99	5.53	9.11
0.25	4.98	5.53	9.1
0.27	4.96	5.52	9.1
0.28	4.93	5.5	9.07
0.3	4.92	5.52	9.07
0.32	4.86	5.49	9.04
0.33	4.86	5.48	9.02
0.35	4.87	5.49	9.02
0.37	4.85	5.5	9.02
0.38	4.83	5.49	9.01
0.4	4.86	5.54	9.01
0.42	4.8	5.5	8.97
0.43	4.82	5.5	8.96
0.45	4.81	5.48	8.92
0.47	4.81	5.47	8.91
0.48	4.8	5.49	8.92
0.5	4.81	5.51	8.91
0.52	4.8	5.5	8.91
0.53	4.8	5.5	8.92
0.55	4.8	5.51	8.91
0.57	4.78	5.5	8.9
0.58	4.79	5.55	8.93
0.6	4.77	5.56	8.92
0.62	4.77	5.55	8.9
0.63	4.74	5.51	8.86
0.65	4.77	5.56	8.89
0.67	4.77	5.56	8.9
0.68	4.77	5.59	8.9
0.7	4.73	5.57	8.87
0.72	5.43	6.41	10.22
0.73	4.71	5.57	8.85
0.75	4.7	5.57	8.82
0.77	4.71	5.58	8.81
0.78	4.67	5.57	8.8
0.8	4.67	5.57	8.79
0.82	4.64	5.55	8.75
0.83	4.63	5.53	8.74
0.85	4.62	5.55	8.73
0.87	4.62	5.55	8.74
0.88	4.6	5.56	8.74
0.9	4.61	5.58	8.74
0.92	4.6	5.56	8.71
0.93	4.6	5.55	8.7
0.95	4.57	5.53	8.66
0.97	4.58	5.53	8.63
0.98	4.58	5.54	8.65
1	4.59	5.55	8.64
1.02	4.61	5.58	8.65
1.03	4.55	5.54	8.64
1.05	4.59	5.55	8.64
1.07	4.56	5.56	8.63
1.08	4.57	5.56	8.62
1.1	4.56	5.56	8.63
1.12	4.55	5.56	8.62
1.13	4.58	5.56	8.63
1.15	4.56	5.55	8.61
1.17	4.58	5.59	8.63
1.18	4.6	5.61	8.63
1.2	4.6	5.6	8.62
1.22	4.56	5.59	8.59
1.23	4.57	5.61	8.59
1.25	4.55	5.59	8.56
1.27	4.52	5.56	8.55
1.28	4.56	5.6	8.59
1.3	4.55	5.61	8.57
1.32	4.54	5.59	8.55
1.33	4.55	5.63	8.57
1.35	4.55	5.62	8.56
1.37	4.55	5.64	8.56
1.38	4.54	5.64	8.56
1.4	4.53	5.64	8.55
1.42	4.49	5.62	8.53
1.43	4.51	5.61	8.53
1.45	4.47	5.6	8.5
1.47	4.46	5.62	8.49
1.48	4.47	5.62	8.47
1.5	4.46	5.62	8.47
1.52	4.46	5.62	8.46
1.53	4.46	5.62	8.45
1.55	4.46	5.62	8.44
1.57	4.44	5.63	8.42
1.58	4.42	5.62	8.41
1.6	4.41	5.6	8.4
1.62	4.42	5.6	8.38
1.63	4.4	5.59	8.36
1.65	4.38	5.57	8.34
1.67	4.37	5.59	8.35
1.68	4.37	5.59	8.33
1.7	4.37	5.59	8.33
1.72	4.99	6.38	9.54
1.73	4.36	5.64	8.35
1.75	4.34	5.59	8.3
1.77	4.34	5.6	8.29
1.78	4.33	5.57	8.25
1.8	4.31	5.55	8.23
1.82	4.31	5.56	8.23
1.83	4.33	5.57	8.23
1.85	4.33	5.6	8.24
1.87	4.33	5.57	8.22
1.88	4.33	5.59	8.21
1.9	4.31	5.58	8.21
1.92	4.33	5.58	8.21
1.93	4.32	5.59	8.22
1.95	4.3	5.6	8.2
1.97	4.3	5.59	8.19
1.98	4.28	5.58	8.18
2	4.29	5.58	8.16
2.02	4.3	5.59	8.17
2.03	4.29	5.59	8.16
2.05	4.31	5.59	8.16
2.07	4.31	5.61	8.15
2.08	4.29	5.62	8.15
2.1	4.3	5.63	8.16
2.12	4.29	5.61	8.13
2.13	4.3	5.61	8.12
2.15	4.28	5.61	8.1
2.17	4.27	5.62	8.09
2.18	4.27	5.61	8.07
2.2	4.26	5.6	8.07
2.22	4.25	5.59	8.06
2.23	4.24	5.6	8.04
2.25	4.24	5.59	8.02
2.27	4.22	5.59	8.02
2.28	4.21	5.57	7.99
2.3	4.2	5.57	7.98
2.32	4.19	5.57	7.97
2.33	4.2	5.59	7.97
2.35	4.17	5.6	7.97
2.37	4.16	5.6	7.95
2.38	4.16	5.61	7.95
2.4	4.18	5.62	7.93
2.42	4.18	5.62	7.93
2.43	4.14	5.63	7.92
2.45	4.16	5.63	7.9
2.47	4.14	5.62	7.9
2.48	4.15	5.62	7.9
2.5	4.12	5.62	7.89
2.52	4.14	5.62	7.87
2.53	4.14	5.62	7.86
2.55	4.12	5.62	7.84
2.57	4.12	5.61	7.83
2.58	4.11	5.59	7.82
2.6	4.1	5.6	7.81
2.62	4.1	5.59	7.81
2.63	4.1	5.61	7.81
2.65	4.11	5.61	7.8
2.67	4.1	5.63	7.8
2.68	4.1	5.62	7.78
2.7	4.08	5.63	7.76
2.72	4.65	6.37	8.84
2.73	4.05	5.6	7.74
2.75	4.07	5.6	7.73
2.77	4.04	5.59	7.71
2.78	4.03	5.59	7.69
2.8	4.03	5.57	7.69
2.82	4.03	5.58	7.68
2.83	4.03	5.58	7.66
2.85	4.02	5.58	7.65
2.87	4.01	5.57	7.64
2.88	4	5.57	7.63
2.9	3.98	5.56	7.62
2.92	3.98	5.58	7.6
2.93	3.97	5.55	7.59
2.95	3.95	5.56	7.59
2.97	3.98	5.55	7.57
2.98	3.97	5.56	7.57
3	3.94	5.55	7.55
3.02	3.95	5.57	7.55
3.03	3.94	5.54	7.54
3.05	3.95	5.55	7.52
3.07	3.96	5.55	7.5
3.08	3.93	5.56	7.5
3.1	3.94	5.56	7.49
3.12	3.94	5.57	7.48
3.13	3.92	5.55	7.47
3.15	3.91	5.55	7.46
3.17	3.92	5.56	7.44
3.18	3.92	5.56	7.43
3.2	3.9	5.54	7.4
3.22	3.9	5.53	7.39
3.23	3.92	5.55	7.39
3.25	3.87	5.55	7.39
3.27	3.87	5.55	7.37
3.28	3.88	5.56	7.36
3.3	3.88	5.55	7.35
3.32	3.86	5.55	7.34
3.33	3.87	5.55	7.33
3.35	3.88	5.54	7.32
3.37	3.86	5.55	7.31
3.38	3.84	5.53	7.3
3.4	3.83	5.52	7.29
3.42	3.82	5.53	7.27
3.43	3.83	5.51	7.26
3.45	3.83	5.54	7.27
3.47	3.85	5.55	7.27
3.48	3.83	5.53	7.23
3.5	3.83	5.53	7.22
3.52	3.82	5.52	7.21
3.53	3.81	5.51	7.2
3.55	3.78	5.51	7.17
3.57	3.78	5.51	7.16
3.58	3.78	5.52	7.15
3.6	3.77	5.51	7.15
3.62	3.78	5.53	7.15
3.63	3.77	5.54	7.14
3.65	3.77	5.53	7.15
3.67	3.77	5.56	7.15
3.68	3.73	5.53	7.12
3.7	3.74	5.52	7.11
3.72	4.28	6.25	8.05
3.73	3.72	5.52	7.09
3.75	3.75	5.53	7.07
3.77	3.7	5.51	7.05
3.78	3.73	5.52	7.04
3.8	3.75	5.51	7.03
3.82	3.72	5.52	7.01
3.83	3.72	5.53	7.02
3.85	3.74	5.55	7.02
3.87	3.71	5.53	7
3.88	3.72	5.53	6.99
3.9	3.72	5.53	6.97
3.92	3.71	5.54	6.98
3.93	3.71	5.53	6.96
3.95	3.71	5.54	6.96
3.97	3.71	5.54	6.95
3.98	3.71	5.54	6.94
4	3.71	5.52	6.93
4.02	3.71	5.53	6.92
4.03	3.7	5.54	6.93
4.05	3.69	5.53	6.9
4.07	3.7	5.52	6.9
4.08	3.7	5.53	6.89
4.1	3.67	5.49	6.87
4.12	3.68	5.51	6.86
4.13	3.69	5.52	6.87
4.15	3.68	5.51	6.85
4.17	3.69	5.51	6.85
4.18	3.68	5.52	6.84
4.2	3.66	5.51	6.83
4.22	3.67	5.51	6.82
4.23	3.66	5.51	6.81
4.25	3.67	5.53	6.8
4.27	3.67	5.51	6.8
4.28	3.67	5.53	6.79
4.3	3.66	5.52	6.79
4.32	3.66	5.51	6.77
4.33	3.66	5.53	6.77
4.35	3.66	5.52	6.76
4.37	3.67	5.52	6.76
4.38	3.65	5.52	6.75
4.4	3.63	5.51	6.73
4.42	3.65	5.51	6.71
4.43	3.61	5.49	6.7
4.45	3.62	5.49	6.69
4.47	3.63	5.49	6.68
4.48	3.6	5.46	6.65
4.5	3.59	5.46	6.64
4.52	3.6	5.46	6.63
4.53	3.62	5.46	6.65
4.55	3.62	5.46	6.63
4.57	3.61	5.46	6.61
4.58	3.59	5.43	6.61
4.6	3.61	5.48	6.61
4.62	3.58	5.42	6.56
4.63	3.58	5.43	6.57
4.65	3.57	5.43	6.56
4.67	3.58	5.45	6.55
4.68	3.58	5.45	6.54
4.7	3.58	5.46	6.54
4.72	4.06	6.15	7.39
4.73	3.55	5.46	6.52
4.75	3.57	5.45	6.51
4.77	3.55	5.44	6.5
4.78	3.56	5.45	6.49
4.8	3.56	5.44	6.49
4.82	3.56	5.42	6.46
4.83	3.54	5.43	6.46
4.85	3.57	5.43	6.44
4.87	3.55	5.42	6.44
4.88	3.54	5.43	6.44
4.9	3.56	5.44	6.44
4.92	3.56	5.42	6.41
4.93	3.53	5.43	6.4
4.95	3.53	5.43	6.39
4.97	3.54	5.42	6.39
4.98	3.53	5.42	6.38
5	3.54	5.42	6.36
5.02	3.53	5.42	6.36
5.03	3.52	5.41	6.36
5.05	3.53	5.4	6.33
5.07	3.55	5.41	6.33
5.08	3.52	5.4	6.32
5.1	3.52	5.39	6.31
5.12	3.51	5.39	6.3
5.13	3.52	5.38	6.29
5.15	3.55	5.42	6.33
5.17	3.52	5.37	6.29
5.18	3.54	5.4	6.29
5.2	3.52	5.38	6.27
5.22	3.51	5.38	6.26
5.23	3.51	5.39	6.26
5.25	3.52	5.4	6.27
5.27	3.52	5.4	6.26
5.28	3.51	5.41	6.26
5.3	3.51	5.4	6.26
5.32	3.52	5.39	6.25
5.33	3.49	5.37	6.22
5.35	3.48	5.36	6.21
5.37	3.48	5.35	6.2
5.38	3.47	5.35	6.18
5.4	3.49	5.36	6.19
5.42	3.47	5.35	6.16
5.43	3.47	5.37	6.18
5.45	3.47	5.34	6.15
5.47	3.46	5.34	6.14
5.48	3.45	5.34	6.12
5.5	3.46	5.35	6.12
5.52	3.46	5.35	6.11
5.53	3.46	5.34	6.11
5.55	3.44	5.33	6.09
5.57	3.41	5.32	6.08
5.58	3.43	5.34	6.08
5.6	3.42	5.34	6.07
5.62	3.41	5.3	6.05
5.63	3.41	5.31	6.03
5.65	3.36	5.28	6.02
5.67	3.4	5.3	6.02
5.68	3.39	5.28	6.01
5.7	3.37	5.28	6.01
5.72	3.83	5.97	6.78
5.73	3.37	5.28	6.01
5.75	3.35	5.29	6.01
5.77	3.4	5.31	6
5.78	3.35	5.26	5.95
5.8	3.34	5.27	5.97
5.82	3.36	5.27	5.95
5.83	3.37	5.25	5.95
5.85	3.35	5.22	5.92
5.87	3.34	5.23	5.91
5.88	3.35	5.22	5.9
5.9	3.36	5.24	5.9
5.92	3.36	5.25	5.9
5.93	3.38	5.27	5.92
5.95	3.36	5.26	5.89
5.97	3.35	5.23	5.88
5.98	3.35	5.25	5.88
6	3.37	5.25	5.89
6.02	3.36	5.25	5.88
6.03	3.37	5.24	5.87
6.05	3.35	5.23	5.85
6.07	3.34	5.24	5.85
6.08	3.36	5.25	5.86
6.1	3.36	5.24	5.85
6.12	3.34	5.24	5.85
6.13	3.36	5.25	5.85
6.15	3.37	5.24	5.85
6.17	3.37	5.27	5.85
6.18	3.37	5.25	5.84
6.2	3.34	5.24	5.83
6.22	3.36	5.24	5.82
6.23	3.34	5.24	5.81
6.25	3.36	5.24	5.79
6.27	3.36	5.22	5.79
6.28	3.36	5.24	5.78
6.3	3.36	5.21	5.77
6.32	3.35	5.22	5.75
6.33	3.35	5.22	5.75
6.35	3.31	5.2	5.75
6.37	3.35	5.19	5.73
6.38	3.31	5.19	5.73
6.4	3.36	5.24	5.76
6.42	3.35	5.22	5.76
6.43	3.34	5.19	5.73
6.45	3.35	5.21	5.73
6.47	3.32	5.21	5.72
6.48	3.32	5.2	5.7
6.5	3.35	5.22	5.71
6.52	3.34	5.23	5.71
6.53	3.32	5.23	5.71
6.55	3.33	5.22	5.7
6.57	3.32	5.2	5.69
6.58	3.31	5.2	5.67
6.6	3.29	5.18	5.64
6.62	3.3	5.19	5.66
6.63	3.31	5.2	5.65
6.65	3.29	5.19	5.65
6.67	3.31	5.19	5.63
6.68	3.29	5.18	5.62
6.7	3.29	5.17	5.62
6.72	3.72	5.84	6.31
6.73	3.28	5.17	5.62
6.75	3.28	5.18	5.59
6.77	3.26	5.18	5.59
6.78	3.28	5.17	5.58
6.8	3.26	5.16	5.57
6.82	3.27	5.17	5.57
6.83	3.26	5.15	5.55
6.85	3.25	5.15	5.54
6.87	3.23	5.14	5.52
6.88	3.24	5.12	5.53
6.9	3.24	5.13	5.52
6.92	3.21	5.13	5.53
6.93	3.21	5.12	5.52
6.95	3.23	5.16	5.52
6.97	3.25	5.15	5.53
6.98	3.19	5.11	5.48
7	3.19	5.11	5.48
7.02	3.21	5.11	5.48
7.03	3.2	5.1	5.47
7.05	3.21	5.09	5.47
7.07	3.19	5.07	5.44
7.08	3.2	5.07	5.43
7.1	3.2	5.08	5.44
7.12	3.2	5.09	5.43
7.13	3.22	5.09	5.44
7.15	3.25	5.11	5.45
7.17	3.22	5.09	5.42
7.18	3.23	5.09	5.42
7.2	3.21	5.07	5.4
7.22	3.22	5.09	5.42
7.23	3.23	5.09	5.42
7.25	3.21	5.08	5.42
7.27	3.24	5.09	5.41
7.28	3.21	5.09	5.39
7.3	3.2	5.08	5.4
7.32	3.24	5.08	5.39
7.33	3.24	5.09	5.39
7.35	3.24	5.1	5.39
7.37	3.22	5.11	5.4
7.38	3.23	5.1	5.4
7.4	3.27	5.12	5.38
7.42	3.23	5.11	5.37
7.43	3.24	5.09	5.37
7.45	3.24	5.08	5.37
7.47	3.25	5.07	5.36
7.48	3.25	5.1	5.39
7.5	3.25	5.11	5.37
7.52	3.23	5.1	5.36
7.53	3.26	5.12	5.38
7.55	3.25	5.13	5.37
7.57	3.24	5.1	5.36
7.58	3.22	5.1	5.35
7.6	3.22	5.11	5.35
7.62	3.22	5.09	5.33
7.63	3.19	5.08	5.32
7.65	3.18	5.08	5.31
7.67	3.19	5.1	5.31
7.68	3.2	5.09	5.31
7.7	3.16	5.07	5.29
7.72	3.6	5.71	5.93
7.73	3.16	5.05	5.27
7.75	3.14	5.05	5.26
7.77	3.18	5.06	5.27
7.78	3.16	5.04	5.27
7.8	3.17	5.05	5.25
7.82	3.15	5.06	5.26
7.83	3.16	5.07	5.26
7.85	3.13	5.02	5.2
7.87	3.14	5.05	5.23
7.88	3.14	5.04	5.24
7.9	3.15	5.02	5.21
7.92	3.13	5	5.2
7.93	3.14	5.01	5.19
7.95	3.14	5.01	5.19
7.97	3.15	5.03	5.2
7.98	3.16	5.05	5.23
8	3.14	5.02	5.18
8.02	3.15	5.02	5.2
8.03	3.16	5.02	5.2
8.05	3.16	5.02	5.2
8.07	3.16	5	5.19
8.08	3.16	5.01	5.2
8.1	3.16	5.02	5.2
8.12	3.19	5.03	5.19
8.13	3.17	5.03	5.21
8.15	3.2	5.04	5.19
8.17	3.19	5.02	5.2
8.18	3.19	5.04	5.18
8.2	3.17	5.05	5.18
8.22	3.19	5.04	5.16
8.23	3.17	5.03	5.17
8.25	3.16	5.02	5.15
8.27	3.16	5	5.15
8.28	3.2	5.03	5.17
8.3	3.19	5.03	5.16
8.32	3.16	5.04	5.15
8.33	3.19	5.06	5.16
8.35	3.18	5.06	5.16
8.37	3.21	5.06	5.15
8.38	3.15	5.02	5.12
8.4	3.17	5.03	5.13
8.42	3.17	5.05	5.13
8.43	3.15	5.03	5.11
8.45	3.16	5.03	5.12
8.47	3.14	5.04	5.12
8.48	3.15	5.04	5.09
8.5	3.16	5.02	5.09
8.52	3.16	5.02	5.09
8.53	3.13	5.01	5.07
8.55	3.1	5	5.06
8.57	3.13	5.01	5.07
8.58	3.13	4.98	5.06
8.6	3.12	5	5.06
8.62	3.11	4.99	5.06
8.63	3.11	4.99	5.05
8.65	3.1	5.01	5.06
8.67	3.1	5.02	5.07
8.68	3.13	5.05	5.07
8.7	3.06	4.98	5.01
8.72	3.45	5.62	5.64
8.73	3.06	4.99	5.04
8.75	3.09	4.98	5.02
8.77	3.07	4.97	5.01
8.78	3.08	4.95	5
8.8	3.08	4.97	5
8.82	3.07	4.96	5
8.83	3.09	4.97	5
8.85	3.1	4.99	5.01
8.87	3.11	4.99	5.01
8.88	3.09	4.99	5.01
8.9	3.06	4.96	4.99
8.92	3.1	4.99	4.99
8.93	3.09	4.98	4.98
8.95	3.1	4.99	4.98
8.97	3.09	4.99	4.98
8.98	3.08	4.98	4.98
9	3.09	4.99	4.99
9.02	3.09	4.97	4.96
9.03	3.08	4.97	4.98
9.05	3.06	4.98	4.97
9.07	3.1	4.97	4.97
9.08	3.09	4.99	4.98
9.1	3.09	4.98	4.96
9.12	3.11	5.01	4.99
9.13	3.11	5	4.98
9.15	3.14	5.02	4.99
9.17	3.12	5.01	4.96
9.18	3.1	5.01	4.97
9.2	3.12	5	4.96
9.22	3.1	5	4.96
9.23	3.12	5	4.95
9.25	3.1	5	4.95
9.27	3.1	4.96	4.93
9.28	3.13	5.02	4.99
9.3	3.12	4.99	4.96
9.32	3.11	4.99	4.95
9.33	3.1	5	4.95
9.35	3.11	4.99	4.95
9.37	3.11	4.98	4.94
9.38	3.1	4.99	4.94
9.4	3.1	5.02	4.94
9.42	3.1	5.01	4.95
9.43	3.1	5.02	4.94
9.45	3.1	5.03	4.94
9.47	3.1	5.02	4.94
9.48	3.09	5.01	4.93
9.5	3.1	5	4.93
9.52	3.09	4.99	4.91
9.53	3.11	4.98	4.91
9.55	3.07	4.97	4.88
9.57	3.09	5.01	4.91
9.58	3.07	4.98	4.89
9.6	3.09	5	4.9
9.62	3.06	4.98	4.87
9.63	3.05	5	4.88
9.65	3.04	4.99	4.88
9.67	3.04	4.98	4.88
9.68	3.03	4.99	4.86
9.7	3.03	4.98	4.86
9.72	3.41	5.6	5.43
9.73	2.99	4.98	4.85
9.75	3	4.97	4.84
9.77	3	4.97	4.83
9.78	2.98	4.96	4.82
9.8	3	4.96	4.84
9.82	2.99	4.96	4.82
9.83	3	4.96	4.83
9.85	2.97	4.96	4.83
9.87	2.98	4.96	4.82
9.88	2.99	4.99	4.84
9.9	3	5.01	4.84
9.92	2.95	4.96	4.78
9.93	2.94	4.97	4.8
9.95	2.96	4.97	4.82
9.97	2.96	4.94	4.79
9.98	2.97	4.93	4.79
10	2.96	4.93	4.77
10.02	2.96	4.93	4.79
10.03	2.96	4.94	4.79
10.05	2.98	4.95	4.79
10.07	2.96	4.97	4.81
10.08	2.98	4.95	4.78
10.1	2.98	4.95	4.79
10.12	2.97	4.94	4.78
10.13	2.98	4.96	4.78
10.15	2.99	4.95	4.77
10.17	2.99	4.96	4.79
10.18	2.96	4.95	4.79
10.2	2.99	4.96	4.78
10.22	2.99	4.99	4.79
10.23	3.01	5	4.8
10.25	3.01	4.98	4.78
10.27	3.01	4.98	4.77
10.28	3.01	4.99	4.78
10.3	3.01	5.01	4.77
10.32	2.98	4.98	4.77
10.33	3.01	4.99	4.76
10.35	2.99	4.97	4.76
10.37	3	4.97	4.76
10.38	2.98	4.96	4.75
10.4	2.99	4.96	4.78
10.42	3.02	4.98	4.78
10.43	3.03	5	4.78
10.45	3.01	5.02	4.77
10.47	3.01	5.02	4.78
10.48	3	5.01	4.77
10.5	3	4.99	4.76
10.52	3.01	5.01	4.75
10.53	2.99	4.98	4.74
10.55	2.99	5.01	4.76
10.57	2.99	5	4.75
10.58	2.99	4.99	4.74
10.6	2.99	4.99	4.72
10.62	2.99	5.01	4.73
10.63	2.98	5	4.73
10.65	2.97	5.01	4.73
10.67	2.99	5	4.73
10.68	2.96	5.01	4.72
10.7	2.99	5	4.72
10.72	3.35	5.6	5.26
10.73	2.97	5	4.71
10.75	2.96	4.98	4.71
10.77	2.95	4.99	4.7
10.78	2.96	4.98	4.69
10.8	2.97	4.99	4.7
10.82	2.98	4.98	4.69
10.83	2.97	5	4.68
10.85	2.96	4.99	4.69
10.87	2.98	4.98	4.68
10.88	2.94	5	4.68
10.9	2.96	5	4.69
10.92	2.98	5	4.68
10.93	2.98	4.99	4.69
10.95	2.96	5.01	4.69
10.97	2.99	5.01	4.68
10.98	2.99	5.01	4.7
11	2.99	5.01	4.68
11.02	3	5	4.68
11.03	2.98	5	4.68
11.05	2.99	5.01	4.68
11.07	2.99	5.01	4.67
11.08	3.01	5	4.69
11.1	2.99	4.99	4.65
11.12	3	5.01	4.68
11.13	3	5.01	4.67
11.15	2.99	5.02	4.69
11.17	3	5.03	4.69
11.18	3.02	5.03	4.69
11.2	3	5.02	4.68
11.22	3.02	5.01	4.65
11.23	3.01	5.01	4.65
11.25	3	5	4.65
11.27	3.03	5.01	4.68
11.28	2.98	4.97	4.63
11.3	2.99	4.98	4.63
11.32	2.99	4.99	4.63
11.33	3	5	4.62
11.35	2.99	5	4.62
11.37	2.99	5.01	4.62
11.38	3	5.01	4.63
11.4	3	5	4.62
11.42	3.01	5.02	4.63
11.43	3	5	4.63
11.45	2.98	4.97	4.61
11.47	2.99	4.99	4.62
11.48	2.99	4.97	4.6
11.5	2.98	4.98	4.59
11.52	2.99	4.97	4.59
11.53	2.98	4.97	4.59
11.55	2.97	4.97	4.57
11.57	2.97	4.98	4.58
11.58	2.98	4.96	4.57
11.6	2.99	4.98	4.59
11.62	3.01	5	4.59
11.63	2.96	4.98	4.57
11.65	2.97	4.96	4.57
11.67	2.99	4.98	4.57
11.68	2.96	4.98	4.56
11.7	2.96	4.97	4.56
11.72	3.34	5.57	5.07
11.73	2.95	4.95	4.56
11.75	2.98	4.98	4.56
11.77	2.95	4.96	4.55
11.78	2.96	4.97	4.55
11.8	2.96	4.96	4.56
11.82	2.93	4.95	4.55
11.83	2.95	4.95	4.54
11.85	2.94	4.96	4.55
11.87	2.94	4.95	4.53
11.88	2.93	4.95	4.54
11.9	2.93	4.96	4.54
11.92	2.95	4.96	4.54
11.93	2.95	4.96	4.54
11.95	2.95	4.96	4.55
11.97	2.95	4.96	4.53
11.98	2.95	4.97	4.55
12	2.96	4.97	4.54
12.02	2.96	4.98	4.55
12.03	2.94	4.98	4.55
12.05	2.96	4.99	4.55
12.07	2.92	4.99	4.53
12.08	2.95	4.99	4.53
12.1	2.96	4.99	4.54
12.12	2.93	4.99	4.51
12.13	2.98	5.01	4.55
12.15	2.95	5.03	4.55
12.17	2.94	5.01	4.54
12.18	2.93	4.99	4.54
12.2	2.95	4.99	4.53
12.22	2.95	5	4.54
12.23	2.95	4.99	4.54
12.25	2.94	5.01	4.53
12.27	2.95	5	4.52
12.28	2.94	5.01	4.52
12.3	2.94	5.02	4.53
12.32	2.95	5.03	4.54
12.33	2.97	5.03	4.53
12.35	2.96	5.03	4.54
12.37	2.96	5.03	4.54
12.38	2.97	5.03	4.54
12.4	2.96	5.02	4.52
12.42	2.98	5.04	4.54
12.43	2.99	5.06	4.56
12.45	2.98	5.06	4.55
12.47	2.99	5.03	4.53
12.48	3	5.05	4.56
12.5	2.96	5.01	4.53
12.52	2.95	5.03	4.52
12.53	2.98	5.03	4.51
12.55	2.98	5.04	4.53
12.57	2.98	5.03	4.52
12.58	2.98	5.03	4.51
12.6	2.96	5.02	4.52
12.62	2.96	5	4.51
12.63	2.95	5.01	4.51
12.65	2.94	5.01	4.49
12.67	2.96	5	4.5
12.68	2.95	5	4.5
12.7	2.95	5.02	4.51
12.72	3.31	5.61	5
12.73	2.94	5	4.48
12.75	2.94	5.01	4.49
12.77	2.95	5.01	4.48
12.78	2.94	5.02	4.5
12.8	2.95	5	4.48
12.82	2.95	5.01	4.49
12.83	2.95	4.99	4.47
12.85	2.94	5	4.46
12.87	2.91	4.98	4.45
12.88	2.93	4.99	4.46
12.9	2.91	5	4.46
12.92	2.91	5	4.46
12.93	2.92	5.02	4.48
12.95	2.91	5.03	4.48
12.97	2.91	5.02	4.47
12.98	2.91	5.02	4.47
13	2.91	5.04	4.46
13.02	2.9	5.01	4.44
13.03	2.94	5.04	4.48
13.05	2.93	5.05	4.49
13.07	2.91	5.04	4.48
13.08	2.9	5.04	4.47
13.1	2.9	5.02	4.47
13.12	2.92	5.03	4.47
13.13	2.92	5.04	4.47
13.15	2.93	5.04	4.47
13.17	2.9	5.03	4.47
13.18	2.89	5.05	4.47
13.2	2.93	5.03	4.47
13.22	2.9	5.04	4.47
13.23	2.9	5.04	4.45
13.25	2.89	5.08	4.47
13.27	2.89	5.06	4.46
13.28	2.88	5.06	4.47
13.3	2.89	5.06	4.47
13.32	2.93	5.08	4.47
13.33	2.9	5.07	4.46
13.35	2.91	5.09	4.47
13.37	2.91	5.06	4.45
13.38	2.86	5.04	4.41
13.4	2.9	5.07	4.44
13.42	2.9	5.04	4.43
13.43	2.9	5.05	4.44
13.45	2.88	5.04	4.44
13.47	2.87	5.02	4.42
13.48	2.87	5.03	4.42
13.5	2.89	5.03	4.42
13.52	2.9	5.03	4.41
13.53	2.89	5.04	4.43
13.55	2.89	5.04	4.43
13.57	2.9	5.03	4.43
13.58	2.9	5.07	4.43
13.6	2.9	5.05	4.45
13.62	2.9	5.04	4.44
13.63	2.9	5.03	4.42
13.65	2.89	5.03	4.42
13.67	2.9	5.06	4.42
13.68	2.89	5.04	4.43
13.7	2.9	5.03	4.42
13.72	3.28	5.64	4.91
13.73	2.89	5.04	4.43
13.75	2.9	5.04	4.44
13.77	2.91	5.03	4.43
13.78	2.91	5.04	4.43
13.8	2.89	5.03	4.42
13.82	2.93	5.05	4.43
13.83	2.93	5.05	4.43
13.85	2.91	5.05	4.44
13.87	2.93	5.04	4.43
13.88	2.93	5.06	4.44
13.9	2.93	5.06	4.45
13.92	2.96	5.06	4.45
13.93	2.92	5.07	4.44
13.95	2.93	5.05	4.43
13.97	2.94	5.05	4.44
13.98	2.94	5.07	4.44
14	2.92	5.04	4.42
14.02	2.93	5.03	4.42
14.03	2.92	5.03	4.42
14.05	2.9	5.03	4.41
14.07	2.91	5.03	4.4
14.08	2.9	5.03	4.4
14.1	2.92	5.03	4.41
14.12	2.92	5.03	4.41
14.13	2.9	5.02	4.38
14.15	2.9	5.03	4.38
14.17	2.91	5.03	4.39
14.18	2.91	5.05	4.41
14.2	2.9	5.03	4.39
14.22	2.89	5.01	4.37
14.23	2.89	5	4.37
14.25	2.9	5.01	4.38
14.27	2.91	5.03	4.38
14.28	2.9	5.04	4.39
14.3	2.88	5.05	4.39
14.32	2.89	5.02	4.36
14.33	2.93	5.09	4.42
14.35	2.9	5.07	4.41
14.37	2.9	5.06	4.4
14.38	2.9	5.05	4.4
14.4	2.91	5.05	4.4
14.42	2.9	5.06	4.4
14.43	2.89	5.05	4.4
14.45	2.9	5.06	4.4
14.47	2.89	5.05	4.39
14.48	2.9	5.04	4.38
14.5	2.91	5.07	4.39
14.52	2.9	5.07	4.38
14.53	2.91	5.08	4.38
14.55	2.91	5.1	4.41
14.57	2.93	5.1	4.4
14.58	2.93	5.09	4.39
14.6	2.94	5.09	4.4
14.62	2.91	5.09	4.39
14.63	2.91	5.1	4.4
14.65	2.91	5.08	4.39
14.67	2.9	5.08	4.39
14.68	2.89	5.09	4.39
14.7	2.91	5.09	4.4
14.72	3.26	5.7	4.88
14.73	2.91	5.1	4.41
14.75	2.94	5.1	4.4
14.77	2.93	5.09	4.4
14.78	2.94	5.1	4.39
14.8	2.93	5.1	4.4
14.82	2.93	5.11	4.4
14.83	2.92	5.08	4.39
14.85	2.94	5.1	4.39
14.87	2.94	5.1	4.4
14.88	2.95	5.11	4.4
14.9	2.96	5.12	4.42
14.92	2.94	5.11	4.42
14.93	2.94	5.13	4.42
14.95	2.93	5.11	4.39
14.97	2.95	5.11	4.4
14.98	2.98	5.12	4.43
15	2.94	5.07	4.39
15.02	2.93	5.1	4.39
15.03	2.95	5.11	4.38
15.05	2.95	5.12	4.4
15.07	2.94	5.11	4.4
15.08	2.94	5.11	4.4
15.1	2.92	5.08	4.36
15.12	2.94	5.08	4.38
15.13	2.91	5.08	4.37
15.15	2.92	5.08	4.36
15.17	2.91	5.08	4.37
15.18	2.93	5.09	4.37
15.2	2.91	5.06	4.36
15.22	2.9	5.08	4.35
15.23	2.91	5.1	4.37
15.25	2.9	5.07	4.37
15.27	2.92	5.1	4.37
15.28	2.92	5.08	4.36
15.3	2.9	5.07	4.36
15.32	2.91	5.06	4.35
15.33	2.9	5.06	4.34
15.35	2.89	5.05	4.33
15.37	2.92	5.07	4.34
15.38	2.91	5.08	4.34
15.4	2.89	5.09	4.34
15.42	2.91	5.09	4.35
15.43	2.89	5.06	4.32
15.45	2.9	5.11	4.37
15.47	2.9	5.1	4.36
15.48	2.89	5.09	4.35
15.5	2.9	5.09	4.35
15.52	2.88	5.07	4.34
15.53	2.91	5.08	4.34
15.55	2.92	5.07	4.33
15.57	2.89	5.08	4.33
15.58	2.9	5.08	4.32
15.6	2.9	5.06	4.31
15.62	2.91	5.07	4.31
15.63	2.91	5.09	4.33
15.65	2.91	5.1	4.32
15.67	2.93	5.1	4.32
15.68	2.92	5.09	4.34
15.7	2.94	5.1	4.33
15.72	3.27	5.69	4.8
15.73	2.96	5.1	4.34
15.75	2.93	5.1	4.33
15.77	2.93	5.08	4.33
15.78	2.92	5.08	4.33
15.8	2.95	5.11	4.34
15.82	2.94	5.11	4.36
15.83	2.93	5.1	4.34
15.85	2.93	5.08	4.32
15.87	2.94	5.08	4.32
15.88	2.94	5.07	4.31
15.9	2.93	5.06	4.3
15.92	2.93	5.07	4.3
15.93	2.96	5.08	4.3
15.95	2.94	5.09	4.31
15.97	2.94	5.08	4.3
15.98	2.96	5.1	4.3
16	2.92	5.06	4.31
16.02	2.94	5.06	4.29
16.03	2.94	5.06	4.29
16.05	2.91	5.05	4.29
16.07	2.93	5.04	4.28
16.08	2.92	5.05	4.26
16.1	2.94	5.05	4.29
16.12	2.92	5.05	4.26
16.13	2.9	5.04	4.26
16.15	2.88	5.04	4.26
16.17	2.91	5.03	4.26
16.18	2.89	5.03	4.26
16.2	2.88	5.01	4.24
16.22	2.86	5.02	4.23
16.23	2.88	5.01	4.24
16.25	2.88	5.02	4.24
16.27	2.87	5.04	4.24
16.28	2.89	5.05	4.24
16.3	2.9	5.09	4.28
16.32	2.88	5.05	4.27
16.33	2.88	5.03	4.25
16.35	2.88	5.04	4.25
16.37	2.9	5.04	4.26
16.38	2.88	5.02	4.24
16.4	2.89	5.04	4.24
16.42	2.89	5.07	4.26
16.43	2.9	5.06	4.25
16.45	2.89	5.06	4.25
16.47	2.9	5.06	4.26
16.48	2.91	5.08	4.27
16.5	2.9	5.07	4.26
16.52	2.89	5.06	4.26
16.53	2.9	5.07	4.27
16.55	2.92	5.05	4.26
16.57	2.89	5.05	4.23
16.58	2.9	5.07	4.26
16.6	2.91	5.08	4.26
16.62	2.91	5.08	4.28
16.63	2.9	5.09	4.27
16.65	2.91	5.08	4.27
16.67	2.91	5.06	4.25
16.68	2.91	5.05	4.25
16.7	2.91	5.06	4.27
16.72	3.23	5.62	4.72
16.73	2.93	5.06	4.28
16.75	2.89	5.03	4.23
16.77	2.89	5.04	4.23
16.78	2.9	5.04	4.25
16.8	2.91	5.03	4.25
16.82	2.9	5.04	4.24
16.83	2.91	5.04	4.24
16.85	2.92	5.04	4.25
16.87	2.9	5.02	4.24
16.88	2.92	5.07	4.26
16.9	2.91	5.05	4.25
16.92	2.92	5.04	4.26
16.93	2.89	5.01	4.22
16.95	2.89	5.01	4.22
16.97	2.88	5.02	4.24
16.98	2.87	5	4.23
17	2.89	5.01	4.21
17.02	2.89	5.01	4.22
17.03	2.87	5	4.22
17.05	2.88	5	4.22
17.07	2.88	5.01	4.22
17.08	2.88	5.02	4.23
17.1	2.87	5	4.22
17.12	2.88	5	4.21
17.13	2.87	5	4.22
17.15	2.85	4.99	4.21
17.17	2.87	5.02	4.23
17.18	2.89	5.01	4.22
17.2	2.87	4.97	4.19
17.22	2.89	4.99	4.2
17.23	2.88	4.99	4.21
17.25	2.87	5	4.2
17.27	2.88	4.99	4.18
17.28	2.87	5.03	4.23
17.3	2.88	5.01	4.22
17.32	2.89	5.01	4.22
17.33	2.88	5.02	4.22
17.35	2.84	5	4.21
17.37	2.88	5.01	4.21
17.38	2.88	5.04	4.22
17.4	2.88	5.04	4.22
17.42	2.88	5.04	4.23
17.43	2.89	5.04	4.24
17.45	2.89	5.04	4.24
17.47	2.89	5.04	4.22
17.48	2.89	5.04	4.24
17.5	2.88	5.05	4.25
17.52	2.89	5.04	4.25
17.53	2.88	5.01	4.22
17.55	2.89	5.04	4.24
17.57	2.88	5.05	4.25
17.58	2.89	5.07	4.27
17.6	2.9	5.04	4.26
17.62	2.89	5.03	4.24
17.63	2.9	5.03	4.25
17.65	2.88	5.03	4.27
17.67	2.89	4.99	4.22
17.68	2.88	5.01	4.22
17.7	2.9	5.02	4.24
17.72	3.22	5.61	4.7
17.73	2.89	5.04	4.23
17.75	2.89	5.04	4.24
17.77	2.9	5.02	4.24
17.78	2.87	5	4.23
17.8	2.88	5.01	4.22
17.82	2.86	4.99	4.21
17.83	2.87	4.99	4.22
17.85	2.87	4.99	4.21
17.87	2.88	4.99	4.2
17.88	2.88	5	4.21
17.9	2.88	5.02	4.23
17.92	2.87	4.99	4.21
17.93	2.86	4.97	4.18
17.95	2.85	4.96	4.19
17.97	2.89	4.99	4.2
17.98	2.88	4.99	4.21
18	2.85	5	4.19
18.02	2.87	5.01	4.19
18.03	2.89	5.03	4.23
18.05	2.87	5.01	4.21
18.07	2.85	5.01	4.21
18.08	2.89	4.99	4.2
18.1	2.87	5	4.19
18.12	2.85	5	4.2
18.13	2.88	5.02	4.21
18.15	2.87	5.02	4.22
18.17	2.88	5.03	4.22
18.18	2.86	5.01	4.22
18.2	2.88	5.02	4.24
18.22	2.87	5	4.23
18.23	2.87	5	4.21
18.25	2.87	5.02	4.23
18.27	2.89	5.03	4.24
18.28	2.9	5.04	4.25
18.3	2.89	5.03	4.24
18.32	2.9	5.02	4.25
18.33	2.9	5.01	4.26
18.35	2.88	4.99	4.22
18.37	2.87	5.02	4.22
18.38	2.86	4.98	4.22
18.4	2.87	5.01	4.22
18.42	2.89	5.02	4.23
18.43	2.86	4.98	4.21
18.45	2.88	4.98	4.22
18.47	2.86	4.97	4.2
18.48	2.87	4.98	4.22
18.5	2.86	4.98	4.19
18.52	2.85	4.96	4.2
18.53	2.88	4.97	4.21
18.55	2.84	4.96	4.18
18.57	2.86	4.95	4.19
18.58	2.86	4.97	4.2
18.6	2.87	4.99	4.19
18.62	2.89	5.01	4.2
18.63	2.87	4.98	4.21
18.65	2.87	4.99	4.2
18.67	2.86	4.98	4.19
18.68	2.87	4.98	4.19
18.7	2.87	5	4.2
18.72	3.22	5.6	4.67
18.73	2.88	5.01	4.21
18.75	2.89	5	4.22
18.77	2.88	5.01	4.22
18.78	2.89	5.03	4.24
18.8	2.9	5.03	4.24
18.82	2.88	5.01	4.23
18.83	2.88	5.01	4.23
18.85	2.9	5	4.22
18.87	2.87	5.01	4.22
18.88	2.86	5.02	4.22
18.9	2.87	5.01	4.24
18.92	2.86	4.99	4.21
18.93	2.87	4.98	4.21
18.95	2.87	4.97	4.21
18.97	2.87	4.98	4.2
18.98	2.86	4.99	4.22
19	2.85	4.96	4.19
19.02	2.85	4.95	4.18
19.03	2.85	4.98	4.19
19.05	2.88	5.02	4.23
19.07	2.89	4.99	4.21
19.08	2.85	4.95	4.2
19.1	2.86	4.96	4.18
19.12	2.86	4.98	4.2
19.13	2.86	4.98	4.2
19.15	2.88	4.99	4.22
19.17	2.86	5	4.22
19.18	2.87	5	4.22
19.2	2.86	5.01	4.23
19.22	2.85	4.98	4.21
19.23	2.86	5.01	4.23
19.25	2.87	5.03	4.25
19.27	2.87	5	4.23
19.28	2.9	4.99	4.24
19.3	2.88	5.02	4.24
19.32	2.85	4.98	4.21
19.33	2.85	5	4.21
19.35	2.84	5	4.22
19.37	2.87	4.99	4.23
19.38	2.85	4.97	4.21
19.4	2.85	4.97	4.21
19.42	2.85	4.97	4.2
19.43	2.83	4.96	4.19
19.45	2.85	4.99	4.22
19.47	2.84	4.96	4.18
19.48	2.84	4.94	4.18
19.5	2.85	4.97	4.19
19.52	2.84	4.97	4.2
19.53	2.87	5.01	4.23
19.55	2.84	4.97	4.21
19.57	2.83	4.97	4.21
19.58	2.83	4.98	4.2
19.6	2.84	4.98	4.18
19.62	2.83	4.99	4.2
19.63	2.85	5.01	4.22
19.65	2.85	5	4.22
19.67	2.87	5.01	4.23
19.68	2.85	5.01	4.21
19.7	2.84	5.01	4.23
19.72	3.2	5.6	4.68
19.73	2.88	5.03	4.23
19.75	2.85	5	4.22
19.77	2.84	5.01	4.22
19.78	2.85	5.03	4.25
19.8	2.84	4.99	4.22
19.82	2.85	5.01	4.22
19.83	2.84	5	4.21
19.85	2.85	5.02	4.21
19.87	2.85	5.02	4.22
19.88	2.85	5.01	4.24
19.9	2.86	5	4.22
19.92	2.83	4.98	4.21
19.93	2.83	4.99	4.22
19.95	2.83	4.98	4.2
19.97	2.83	4.97	4.21
19.98	2.84	4.99	4.2
20	2.84	4.99	4.2
20.02	2.83	4.98	4.21
20.03	2.84	4.98	4.2
20.05	2.84	5	4.23
20.07	2.84	4.97	4.2
20.08	2.85	4.97	4.2
20.1	2.83	4.97	4.21
20.12	2.84	4.97	4.19
20.13	2.84	4.97	4.18
20.15	2.83	4.96	4.18
20.17	2.82	4.95	4.18
20.18	2.85	4.96	4.19
20.2	2.84	4.98	4.21
20.22	2.83	4.98	4.19
20.23	2.84	4.98	4.19
20.25	2.83	4.99	4.19
20.27	2.85	5	4.22
20.28	2.84	5.01	4.23
20.3	2.84	5.01	4.23
20.32	2.83	5	4.22
20.33	2.84	5	4.23
20.35	2.8	4.99	4.22
20.37	2.83	4.99	4.22
20.38	2.83	4.99	4.23
20.4	2.83	4.98	4.23
20.42	2.83	5	4.23
20.43	2.82	5.02	4.25
20.45	2.82	5.02	4.24
20.47	2.82	5.04	4.26
20.48	2.86	5.07	4.28
20.5	2.86	5.11	4.33
20.52	2.84	5.12	4.36
20.53	2.84	5.16	4.42
20.55	2.87	5.19	4.46
20.57	2.85	5.21	4.52
20.58	2.85	5.26	4.6
20.6	2.87	5.29	4.68
20.62	2.85	5.32	4.75
20.63	2.85	5.37	4.86
20.65	2.89	5.43	4.97
20.67	2.88	5.5	5.1
20.68	2.9	5.54	5.21
20.7	2.88	5.56	5.34
20.72	3.19	6.19	5.92
20.73	2.87	5.65	5.61
20.75	2.9	5.72	5.76
20.77	2.9	5.79	5.93
20.78	2.9	5.83	6.08
20.8	2.9	5.91	6.26
20.82	2.9	5.96	6.41
20.83	2.9	6.04	6.6
20.85	2.93	6.09	6.75
20.87	2.89	6.14	6.89
20.88	2.91	6.21	7.07
20.9	2.9	6.28	7.23
20.92	2.93	6.34	7.39
20.93	2.92	6.4	7.54
20.95	2.92	6.48	7.71
20.97	2.92	6.54	7.83
20.98	2.93	6.61	7.99
21	2.93	6.69	8.13
21.02	2.94	6.74	8.25
21.03	2.94	6.8	8.38
21.05	2.96	6.89	8.53
21.07	2.94	6.96	8.64
21.08	2.96	7.04	8.79
21.1	2.95	7.08	8.92
21.12	2.97	7.14	9.03
21.13	2.96	7.19	9.12
21.15	2.95	7.25	9.21
21.17	2.96	7.31	9.33
21.18	2.96	7.38	9.42
21.2	2.97	7.43	9.51
21.22	3	7.48	9.61
21.23	2.98	7.52	9.7
21.25	3	7.56	9.78
21.27	2.99	7.61	9.88
21.28	2.99	7.64	9.95
21.3	2.99	7.65	9.99
21.32	3.01	7.72	10.08
21.33	3.03	7.76	10.17
21.35	3.03	7.8	10.23
21.37	3.01	7.83	10.29
21.38	3.01	7.84	10.34
21.4	3	7.86	10.39
21.42	3.03	7.87	10.44
21.43	3.01	7.88	10.47
21.45	3.02	7.91	10.53
21.47	3	7.94	10.59
21.48	3.01	7.98	10.64
21.5	3.03	7.99	10.69
21.52	3.03	8.03	10.72
21.53	3.01	8.04	10.79
21.55	3.02	8.07	10.83
21.57	3.01	8.08	10.88
21.58	3.03	8.09	10.9
21.6	3.04	8.1	10.94
21.62	3.02	8.12	10.98
21.63	3.01	8.12	10.99
21.65	3.04	8.15	11.03
21.67	3.03	8.16	11.07
21.68	3.03	8.18	11.11
21.7	3.03	8.19	11.14
21.72	3.34	8.81	11.67
21.73	3.03	8.2	11.2
21.75	3.03	8.21	11.22
21.77	3.02	8.22	11.24
21.78	3.03	8.22	11.25
21.8	3.01	8.26	11.29
21.82	3.01	8.27	11.32
21.83	3.01	8.29	11.36
21.85	3.02	8.3	11.38
21.87	3.04	8.3	11.41
21.88	3.02	8.33	11.44
21.9	3.01	8.31	11.47
21.92	3.02	8.33	11.49
21.93	3.01	8.34	11.5
21.95	3.04	8.34	11.52
21.97	3.03	8.36	11.55
21.98	3.01	8.38	11.56
22	3.02	8.37	11.58
22.02	3.06	8.4	11.63
22.03	3.04	8.41	11.64
22.05	3.04	8.42	11.68
22.07	3.05	8.43	11.69
22.08	3.03	8.43	11.7
22.1	3.03	8.44	11.74
22.12	3.04	8.45	11.75
22.13	3.04	8.44	11.77
22.15	3.05	8.47	11.79
22.17	3.05	8.49	11.83
22.18	3.04	8.48	11.83
22.2	3.04	8.45	11.82
22.22	3.04	8.47	11.85
22.23	3.02	8.44	11.87
22.25	3.06	8.45	11.85
22.27	3.04	8.45	11.88
22.28	3.04	8.47	11.89
22.3	3.03	8.47	11.9
22.32	3.04	8.48	11.92
22.33	3.01	8.47	11.93
22.35	3.02	8.48	11.96
22.37	3.03	8.49	11.97
22.38	3.04	8.49	11.98
22.4	3.04	8.47	11.97
22.42	3.04	8.47	11.99
22.43	3.03	8.46	11.99
22.45	3.03	8.46	11.99
22.47	3.03	8.47	12
22.48	3.05	8.47	12.02
22.5	3.05	8.48	12.03
22.52	3	8.46	12.02
22.53	3.01	8.47	12.03
22.55	3.04	8.5	12.06
22.57	3.04	8.48	12.05
22.58	3	8.46	12.04
22.6	3	8.46	12.05
22.62	3.01	8.48	12.07
22.63	3.01	8.48	12.09
22.65	2.99	8.49	12.1
22.67	3.01	8.5	12.11
22.68	2.98	8.49	12.09
22.7	3.03	8.54	12.15
22.72	3.31	9.14	12.66
22.73	3.01	8.51	12.16
22.75	3.01	8.5	12.16
22.77	2.98	8.51	12.16
22.78	2.99	8.51	12.19
22.8	3	8.5	12.18
22.82	2.98	8.51	12.19
22.83	3	8.5	12.19
22.85	3	8.49	12.2
22.87	2.99	8.49	12.2
22.88	2.99	8.5	12.21
22.9	2.99	8.5	12.21
22.92	2.99	8.49	12.22
22.93	2.99	8.5	12.23
22.95	2.99	8.51	12.23
22.97	3	8.5	12.25
22.98	2.97	8.51	12.24
23	2.98	8.51	12.24
23.02	2.98	8.51	12.25
23.03	2.99	8.5	12.25
23.05	2.99	8.5	12.25
23.07	2.96	8.49	12.25
23.08	2.96	8.49	12.25
23.1	2.98	8.5	12.26
23.12	2.98	8.49	12.26
23.13	2.99	8.48	12.26
23.15	2.98	8.5	12.28
23.17	2.99	8.5	12.29
23.18	2.99	8.5	12.29
23.2	2.99	8.5	12.31
23.22	2.99	8.5	12.3
23.23	2.99	8.51	12.3
23.25	2.99	8.5	12.31
23.27	2.99	8.52	12.3
23.28	3.02	8.5	12.31
23.3	2.98	8.51	12.32
23.32	2.99	8.51	12.33
23.33	2.96	8.5	12.33
23.35	2.96	8.49	12.33
23.37	2.96	8.48	12.33
23.38	2.97	8.48	12.33
23.4	2.96	8.49	12.33
23.42	2.96	8.47	12.33
23.43	2.97	8.48	12.34
23.45	2.97	8.48	12.36
23.47	2.99	8.49	12.36
23.48	2.96	8.5	12.36
23.5	2.98	8.5	12.36
23.52	3.01	8.51	12.38
23.53	2.98	8.5	12.38
23.55	2.98	8.5	12.38
23.57	2.98	8.51	12.38
23.58	2.99	8.51	12.39
23.6	3	8.5	12.4
23.62	2.99	8.51	12.4
23.63	3	8.51	12.41
23.65	2.98	8.51	12.41
23.67	2.99	8.5	12.41
23.68	2.99	8.49	12.42
23.7	2.99	8.5	12.42
23.72	3.26	9.1	12.94
23.73	2.99	8.49	12.42
23.75	2.97	8.48	12.43
23.77	2.99	8.47	12.42
23.78	2.97	8.48	12.41
23.8	2.98	8.46	12.42
23.82	2.99	8.46	12.43
23.83	2.99	8.46	12.44
23.85	2.97	8.46	12.43
23.87	2.97	8.44	12.43
23.88	2.98	8.44	12.41
23.9	2.96	8.4	12.4
23.92	2.95	8.44	12.44
23.93	2.98	8.42	12.43
23.95	2.97	8.43	12.43
23.97	2.97	8.42	12.44
23.98	2.96	8.42	12.44
24	2.98	8.43	12.45
24.02	2.99	8.44	12.46
24.03	2.99	8.44	12.45
24.05	2.98	8.41	12.45
24.07	2.96	8.42	12.42
24.08	2.98	8.41	12.44
24.1	2.95	8.4	12.44
24.12	2.95	8.4	12.44
24.13	2.97	8.4	12.45
24.15	2.98	8.4	12.45
24.17	2.97	8.38	12.44
24.18	2.96	8.37	12.44
24.2	2.98	8.37	12.43
24.22	2.99	8.35	12.43
24.23	2.94	8.35	12.43
24.25	2.97	8.35	12.43
24.27	2.96	8.35	12.43
24.28	2.96	8.35	12.43
24.3	2.96	8.35	12.45
24.32	2.96	8.35	12.45
24.33	2.97	8.35	12.46
24.35	2.97	8.34	12.45
24.37	2.98	8.34	12.45
24.38	2.96	8.34	12.47
24.4	2.96	8.34	12.46
24.42	2.96	8.33	12.45
24.43	2.96	8.32	12.44
24.45	2.96	8.31	12.45
24.47	2.95	8.31	12.44
24.48	2.95	8.3	12.45
24.5	2.96	8.31	12.45
24.52	2.94	8.31	12.45
24.53	2.95	8.31	12.46
24.55	2.94	8.3	12.46
24.57	2.95	8.31	12.47
24.58	2.94	8.3	12.47
24.6	2.94	8.3	12.48
24.62	2.93	8.29	12.48
24.63	2.94	8.29	12.47
24.65	2.93	8.28	12.46
24.67	2.94	8.29	12.47
24.68	2.93	8.28	12.47
24.7	2.95	8.28	12.48
24.72	3.22	8.9	12.99
24.73	2.94	8.28	12.48
24.75	2.92	8.27	12.46
24.77	2.94	8.26	12.47
24.78	2.93	8.27	12.47
24.8	2.92	8.25	12.49
24.82	2.93	8.27	12.48
24.83	2.93	8.26	12.46
24.85	2.93	8.25	12.46
24.87	2.91	8.22	12.45
24.88	2.93	8.27	12.49
24.9	2.93	8.29	12.51
24.92	2.93	8.27	12.5
24.93	2.9	8.25	12.5
24.95	2.91	8.24	12.5
24.97	2.91	8.24	12.48
24.98	2.9	8.22	12.49
25	2.93	8.22	12.5
25.02	2.88	8.21	12.47
25.03	2.9	8.24	12.48
25.05	2.9	8.23	12.5
25.07	2.91	8.24	12.5
25.08	2.91	8.23	12.5
25.1	2.91	8.23	12.5
25.12	2.91	8.22	12.52
25.13	2.92	8.24	12.52
25.15	2.93	8.23	12.52
25.17	2.92	8.23	12.51
25.18	2.91	8.21	12.51
25.2	2.91	8.21	12.53
25.22	2.92	8.22	12.53
25.23	2.91	8.21	12.53
25.25	2.9	8.19	12.5
25.27	2.91	8.21	12.52
25.28	2.9	8.21	12.54
25.3	2.95	8.23	12.55
25.32	2.92	8.22	12.54
25.33	2.89	8.2	12.54
25.35	2.9	8.18	12.52
25.37	2.9	8.18	12.53
25.38	2.91	8.16	12.53
25.4	2.91	8.16	12.55
25.42	2.91	8.17	12.56
25.43	2.94	8.18	12.55
25.45	2.93	8.18	12.56
25.47	2.9	8.15	12.54
25.48	2.92	8.17	12.53
25.5	2.93	8.15	12.53
25.52	2.91	8.16	12.52
25.53	2.91	8.16	12.53
25.55	2.93	8.17	12.54
25.57	2.92	8.17	12.55
25.58	2.91	8.14	12.53
25.6	2.89	8.15	12.53
25.62	2.92	8.15	12.52
25.63	2.88	8.11	12.51
25.65	2.88	8.14	12.53
25.67	2.88	8.12	12.51
25.68	2.88	8.13	12.52
25.7	2.88	8.11	12.51
25.72	3.14	8.7	13.01
25.73	2.89	8.12	12.51
25.75	2.9	8.11	12.51
25.77	2.88	8.12	12.52
25.78	2.88	8.1	12.51
25.8	2.89	8.09	12.5
25.82	2.87	8.08	12.5
25.83	2.9	8.08	12.5
25.85	2.86	8.06	12.49
25.87	2.85	8.04	12.48
25.88	2.88	8.06	12.5
25.9	2.85	8.05	12.49
25.92	2.87	8.05	12.5
25.93	2.86	8.04	12.48
25.95	2.87	8.05	12.49
25.97	2.85	8.05	12.51
25.98	2.87	8.05	12.51
26	2.87	8.08	12.51
26.02	2.84	8.02	12.46
26.03	2.86	8.03	12.48
26.05	2.87	8.03	12.49
26.07	2.85	8.01	12.48
26.08	2.84	8	12.46
26.1	2.85	7.99	12.46
26.12	2.86	8	12.48
26.13	2.85	8	12.49
26.15	2.84	8.01	12.5
26.17	2.87	8	12.49
26.18	2.85	8	12.48
26.2	2.85	8.01	12.49
26.22	2.86	8	12.5
26.23	2.84	8	12.49
26.25	2.85	8	12.5
26.27	2.84	8	12.51
26.28	2.85	8.01	12.51
26.3	2.85	8	12.52
26.32	2.86	8.01	12.52
26.33	2.85	8.02	12.51
26.35	2.87	8.03	12.5
26.37	2.86	8	12.5
26.38	2.84	7.97	12.48
26.4	2.84	7.99	12.51
26.42	2.85	8.01	12.52
26.43	2.84	8.03	12.53
26.45	2.84	8.03	12.54
26.47	2.83	8.01	12.51
26.48	2.85	8.01	12.5
26.5	2.82	8.02	12.52
26.52	2.83	8.01	12.5
26.53	2.84	8.01	12.5
26.55	2.84	8	12.5
26.57	2.82	7.99	12.49
26.58	2.84	7.98	12.49
26.6	2.84	7.96	12.48
26.62	2.8	7.95	12.47
26.63	2.82	7.94	12.47
26.65	2.83	7.96	12.47
26.67	2.81	7.94	12.48
26.68	2.83	7.96	12.48
26.7	2.83	7.98	12.5
26.72	3.09	8.54	12.96
26.73	2.79	7.93	12.46
26.75	2.8	7.93	12.47
26.77	2.79	7.91	12.45
26.78	2.8	7.91	12.44
26.8	2.79	7.9	12.45
26.82	2.79	7.91	12.46
26.83	2.81	7.91	12.48
26.85	2.82	7.93	12.5
26.87	2.8	7.92	12.47
26.88	2.82	7.91	12.47
26.9	2.79	7.92	12.47
26.92	2.79	7.92	12.48
26.93	2.79	7.91	12.48
26.95	2.78	7.91	12.48
26.97	2.82	7.92	12.49
26.98	2.78	7.91	12.48
27	2.82	7.93	12.5
27.02	2.81	7.94	12.5
27.03	2.79	7.94	12.49
27.05	2.79	7.93	12.49
27.07	2.79	7.92	12.48
27.08	2.78	7.92	12.49
27.1	2.77	7.91	12.49
27.12	2.8	7.88	12.47
27.13	2.84	7.94	12.54
27.15	2.79	7.91	12.49
27.17	2.81	7.91	12.49
27.18	2.81	7.92	12.51
27.2	2.81	7.95	12.52
27.22	2.81	7.94	12.51
27.23	2.79	7.93	12.51
27.25	2.78	7.91	12.49
27.27	2.82	7.92	12.5
27.28	2.79	7.92	12.5
27.3	2.79	7.91	12.51
27.32	2.78	7.91	12.49
27.33	2.8	7.9	12.49
27.35	2.79	7.89	12.48
27.37	2.79	7.89	12.48
27.38	2.79	7.88	12.49
27.4	2.79	7.88	12.47
27.42	2.78	7.88	12.48
27.43	2.8	7.89	12.48
27.45	2.78	7.87	12.47
27.47	2.78	7.86	12.45
27.48	2.77	7.86	12.46
27.5	2.77	7.83	12.43
27.52	2.79	7.87	12.47
27.53	2.77	7.84	12.46
27.55	2.78	7.84	12.47
27.57	2.77	7.84	12.46
27.58	2.77	7.84	12.46
27.6	2.79	7.86	12.47
27.62	2.76	7.86	12.47
27.63	2.74	7.82	12.43
27.65	2.77	7.85	12.45
27.67	2.77	7.83	12.45
27.68	2.77	7.82	12.45
27.7	2.76	7.81	12.44
27.72	3.01	8.36	12.92
27.73	2.75	7.8	12.43
27.75	2.76	7.8	12.44
27.77	2.75	7.82	12.47
27.78	2.77	7.8	12.45
27.8	2.77	7.8	12.44
27.82	2.75	7.81	12.45
27.83	2.75	7.81	12.46
27.85	2.77	7.81	12.46
27.87	2.75	7.8	12.46
27.88	2.74	7.8	12.46
27.9	2.78	7.81	12.47
27.92	2.77	7.8	12.46
27.93	2.77	7.8	12.47
27.95	2.77	7.82	12.47
27.97	2.75	7.82	12.49
27.98	2.76	7.82	12.48
28	2.78	7.84	12.5
28.02	2.75	7.81	12.47
28.03	2.78	7.83	12.48
28.05	2.74	7.82	12.46
28.07	2.74	7.81	12.45
28.08	2.74	7.8	12.46
28.1	2.75	7.78	12.46
28.12	2.77	7.78	12.45
28.13	2.77	7.8	12.51
28.15	2.75	7.81	12.49
28.17	2.75	7.79	12.46
28.18	2.75	7.81	12.49
28.2	2.76	7.83	12.49
28.22	2.76	7.83	12.51
28.23	2.77	7.82	12.49
28.25	2.75	7.81	12.48
28.27	2.72	7.79	12.48
28.28	2.73	7.81	12.48
28.3	2.74	7.79	12.47
28.32	2.72	7.78	12.44
28.33	2.74	7.8	12.47
28.35	2.74	7.81	12.48
28.37	2.73	7.8	12.45
28.38	2.75	7.79	12.47
28.4	2.74	7.79	12.47
28.42	2.75	7.79	12.46
28.43	2.73	7.78	12.45
28.45	2.73	7.79	12.45
28.47	2.73	7.78	12.46
28.48	2.73	7.78	12.46
28.5	2.72	7.78	12.47
28.52	2.74	7.78	12.45
28.53	2.71	7.77	12.45
28.55	2.73	7.78	12.45
28.57	2.74	7.78	12.46
28.58	2.72	7.76	12.45
28.6	2.7	7.76	12.45
28.62	2.72	7.76	12.46
28.63	2.72	7.78	12.47
28.65	2.74	7.77	12.46
28.67	2.73	7.77	12.46
28.68	2.7	7.77	12.45
28.7	2.7	7.73	12.44
28.72	2.98	8.33	12.94
28.73	2.71	7.76	12.46
28.75	2.71	7.77	12.48
28.77	2.72	7.78	12.47
28.78	2.73	7.77	12.46
28.8	2.71	7.77	12.47
28.82	2.7	7.74	12.44
28.83	2.72	7.75	12.45
28.85	2.71	7.72	12.46
28.87	2.72	7.73	12.44
28.88	2.69	7.73	12.43
28.9	2.72	7.73	12.43
28.92	2.73	7.73	12.43
28.93	2.72	7.73	12.43
28.95	2.72	7.73	12.43
28.97	2.7	7.73	12.44
28.98	2.69	7.72	12.45
29	2.69	7.73	12.46
29.02	2.69	7.71	12.45
29.03	2.72	7.72	12.44
29.05	2.69	7.69	12.42
29.07	2.68	7.68	12.43
29.08	2.7	7.69	12.42
29.1	2.69	7.69	12.42
29.12	2.68	7.69	12.41
29.13	2.69	7.68	12.42
29.15	2.69	7.68	12.41
29.17	2.68	7.69	12.41
29.18	2.69	7.68	12.41
29.2	2.68	7.68	12.42
29.22	2.7	7.68	12.41
29.23	2.68	7.68	12.42
29.25	2.69	7.68	12.41
29.27	2.69	7.67	12.41
29.28	2.69	7.68	12.42
29.3	2.67	7.68	12.42
29.32	2.7	7.67	12.43
29.33	2.7	7.69	12.43
29.35	2.7	7.7	12.44
29.37	2.68	7.69	12.43
29.38	2.69	7.71	12.43
29.4	2.72	7.7	12.42
29.42	2.69	7.7	12.42
29.43	2.71	7.68	12.42
29.45	2.67	7.69	12.41
29.47	2.7	7.67	12.41
29.48	2.67	7.67	12.41
29.5	2.67	7.66	12.39
29.52	2.72	7.71	12.45
29.53	2.69	7.7	12.44
29.55	2.69	7.66	12.43
29.57	2.69	7.7	12.43
29.58	2.7	7.69	12.44
29.6	2.67	7.68	12.43
29.62	2.69	7.68	12.42
29.63	2.7	7.69	12.43
29.65	2.68	7.7	12.43
29.67	2.68	7.71	12.43
29.68	2.69	7.7	12.43
29.7	2.69	7.71	12.44
29.72	2.94	8.25	12.94
29.73	2.69	7.69	12.44
29.75	2.73	7.71	12.44
29.77	2.69	7.7	12.44
29.78	2.69	7.71	12.44
29.8	2.7	7.69	12.44
29.82	2.69	7.7	12.45
29.83	2.69	7.68	12.44
29.85	2.7	7.7	12.44
29.87	2.68	7.69	12.44
29.88	2.68	7.69	12.43
29.9	2.68	7.69	12.43
29.92	2.67	7.7	12.43
29.93	2.69	7.68	12.43
29.95	2.68	7.68	12.43
29.97	2.67	7.68	12.43
29.98	2.65	7.68	12.42
30	2.67	7.67	12.42
30.02	2.67	7.67	12.4
30.03	2.67	7.66	12.41
30.05	2.65	7.65	12.41
30.07	2.64	7.66	12.41
30.08	2.65	7.65	12.41
30.1	2.66	7.65	12.4
30.12	2.63	7.65	12.38
30.13	2.62	7.66	12.39
30.15	2.61	7.63	12.38
30.17	2.63	7.63	12.37
30.18	2.62	7.64	12.38
30.2	2.61	7.64	12.38
30.22	2.64	7.66	12.4
30.23	2.64	7.65	12.41
30.25	2.64	7.64	12.39
30.27	2.63	7.63	12.38
30.28	2.64	7.65	12.39
30.3	2.62	7.65	12.4
30.32	2.63	7.63	12.39
30.33	2.62	7.64	12.39
30.35	2.64	7.63	12.38
30.37	2.63	7.63	12.38
30.38	2.64	7.64	12.39
30.4	2.63	7.64	12.39
30.42	2.64	7.64	12.38
30.43	2.62	7.62	12.38
30.45	2.61	7.63	12.39
30.47	2.62	7.61	12.37
30.48	2.6	7.61	12.36
30.5	2.61	7.62	12.38
30.52	2.6	7.63	12.38
30.53	2.62	7.63	12.39
30.55	2.62	7.64	12.39
30.57	2.61	7.64	12.4
30.58	2.61	7.64	12.39
30.6	2.63	7.64	12.39
30.62	2.62	7.63	12.4
30.63	2.62	7.65	12.4
30.65	2.61	7.62	12.39
30.67	2.65	7.63	12.39
30.68	2.62	7.63	12.38
30.7	2.62	7.62	12.38
30.72	2.87	8.17	12.86
30.73	2.62	7.61	12.38
30.75	2.61	7.59	12.37
30.77	2.62	7.59	12.37
30.78	2.59	7.61	12.37
30.8	2.59	7.57	12.37
30.82	2.62	7.62	12.4
30.83	2.58	7.55	12.33
30.85	2.58	7.57	12.34
30.87	2.58	7.58	12.35
30.88	2.57	7.58	12.34
30.9	2.59	7.58	12.36
30.92	2.6	7.58	12.35
30.93	2.57	7.59	12.36
30.95	2.59	7.59	12.36
30.97	2.59	7.59	12.37
30.98	2.61	7.58	12.36
31	2.58	7.58	12.35
31.02	2.58	7.58	12.37
31.03	2.58	7.58	12.37
31.05	2.6	7.58	12.37
31.07	2.57	7.56	12.37
31.08	2.61	7.57	12.36
31.1	2.58	7.54	12.34
31.12	2.59	7.55	12.35
31.13	2.58	7.54	12.34
31.15	2.59	7.53	12.32
31.17	2.58	7.54	12.33
31.18	2.58	7.53	12.32
31.2	2.59	7.55	12.31
31.22	2.59	7.54	12.31
31.23	2.57	7.56	12.3
31.25	2.61	7.56	12.32
31.27	2.58	7.54	12.29
31.28	2.57	7.53	12.28
31.3	2.58	7.52	12.27
31.32	2.57	7.52	12.27
31.33	2.58	7.53	12.28
31.35	2.59	7.55	12.3
31.37	2.55	7.53	12.28
31.38	2.58	7.55	12.26
31.4	2.57	7.56	12.31
31.42	2.56	7.56	12.31
31.43	2.57	7.55	12.3
31.45	2.58	7.54	12.29
31.47	2.58	7.53	12.3
31.48	2.56	7.53	12.28
31.5	2.58	7.54	12.28
31.52	2.56	7.52	12.27
31.53	2.57	7.53	12.28
31.55	2.56	7.58	12.3
31.57	2.58	7.56	12.28
31.58	2.58	7.55	12.3
31.6	2.58	7.57	12.31
31.62	2.57	7.56	12.3
31.63	2.58	7.55	12.31
31.65	2.57	7.55	12.31
31.67	2.57	7.57	12.29
31.68	2.59	7.54	12.3
31.7	2.57	7.54	12.3
31.72	2.8	8.08	12.79
31.73	2.57	7.55	12.3
31.75	2.57	7.55	12.3
31.77	2.56	7.54	12.31
31.78	2.58	7.55	12.31
31.8	2.56	7.56	12.32
31.82	2.56	7.53	12.31
31.83	2.54	7.53	12.31
31.85	2.58	7.55	12.33
31.87	2.58	7.53	12.3
31.88	2.57	7.52	12.3
31.9	2.56	7.54	12.32
31.92	2.56	7.53	12.33
31.93	2.58	7.55	12.33
31.95	2.56	7.55	12.33
31.97	2.57	7.56	12.34
31.98	2.58	7.56	12.32
32	2.56	7.54	12.33
32.02	2.58	7.54	12.33
32.03	2.57	7.52	12.32
32.05	2.55	7.51	12.32
32.07	2.56	7.53	12.33
32.08	2.57	7.51	12.32
32.1	2.57	7.52	12.35
32.12	2.57	7.52	12.32
32.13	2.56	7.5	12.29
32.15	2.54	7.49	12.31
32.17	2.57	7.5	12.31
32.18	2.56	7.52	12.31
32.2	2.56	7.52	12.31
32.22	2.59	7.58	12.33
32.23	2.59	7.6	12.35
32.25	2.59	7.56	12.33
32.27	2.57	7.56	12.31
32.28	2.59	7.55	12.31
32.3	2.57	7.53	12.3
32.32	2.6	7.53	12.3
32.33	2.57	7.53	12.3
32.35	2.59	7.52	12.3
32.37	2.59	7.53	12.3
32.38	2.58	7.52	12.29
32.4	2.57	7.51	12.26
32.42	2.59	7.53	12.29
32.43	2.58	7.52	12.27
32.45	2.58	7.52	12.31
32.47	2.61	7.54	12.31
32.48	2.59	7.51	12.28
32.5	2.58	7.51	12.28
32.52	2.57	7.5	12.26
32.53	2.57	7.51	12.26
32.55	2.57	7.49	12.26
32.57	2.56	7.5	12.26
32.58	2.57	7.5	12.25
32.6	2.57	7.51	12.26
32.62	2.56	7.5	12.27
32.63	2.54	7.5	12.26
32.65	2.57	7.5	12.27
32.67	2.58	7.5	12.26
32.68	2.55	7.51	12.27
32.7	2.56	7.5	12.26
32.72	2.78	8.04	12.75
32.73	2.55	7.49	12.26
32.75	2.55	7.49	12.25
32.77	2.54	7.5	12.25
32.78	2.53	7.5	12.24
32.8	2.55	7.47	12.24
32.82	2.55	7.49	12.25
32.83	2.56	7.47	12.24
32.85	2.56	7.48	12.24
32.87	2.54	7.47	12.24
32.88	2.56	7.48	12.24
32.9	2.55	7.48	12.24
32.92	2.55	7.47	12.24
32.93	2.54	7.47	12.24
32.95	2.54	7.47	12.24
32.97	2.54	7.48	12.25
32.98	2.53	7.47	12.23
33	2.55	7.47	12.25
33.02	2.57	7.47	12.22
33.03	2.55	7.48	12.25
33.05	2.54	7.49	12.24
33.07	2.54	7.48	12.24
33.08	2.53	7.49	12.25
33.1	2.53	7.51	12.27
33.12	2.52	7.51	12.24
33.13	2.54	7.52	12.25
33.15	2.55	7.48	12.24
33.17	2.53	7.53	12.28
33.18	2.54	7.51	12.26
33.2	2.55	7.51	12.27
33.22	2.53	7.49	12.25
33.23	2.53	7.49	12.25
33.25	2.53	7.49	12.25
33.27	2.52	7.49	12.26
[truncated: 1,459 more rows]

## Sheet: Figure 3d(iii)
Figure 3d(iii)
	ΔISC Forskolin/IBMX (µA/cm2)
	Vehicle	75 µM GBP1/30 µM TNB-R10	30 µM TNB-R10	75 µM Nb1/30 µM TNB-R10	Ivacaftor	Temperature correction (27°C)	75 µM Nb1-R10	75 µM Nb1
	0.7	0.67	0.28	7.23	7.17	9.93	2.54	0.12
	1	0.64	0.08	7.56	8.49	10.71	4.29	0.32
	0.76	0.56	0.3	5.16	7.89	8.25	2.64	0.26
	1.25	0.58	0.02	5	5.06	11.75
	0.24	0.22	0.14	4.67	5.79	5.69
	0.19	1.31	0.03	3.58	4.19	6
	0.67			3.75	7.97
	0.38			4.27	6.68
	0.52			4.55	6.96
	0.35			3.62
	0.41			3.03
	0.37			2.58
	0.51			7.01
	0.05			5.8
	0.33			7.52
	0.27			4.22
	0.52			2.8
	0.34			3.36
	0.49			7.41
	0.73			6.29
	0.35			7.66
	0.06			3.23
	0.08			4.6
	0.29			2.99
	0.02			1.92
				1.74
				1.59

## Sheet: Figure 3d(iv)
Figure 3d(iv)
	ΔISC CFTRinh-172 (µA/cm2)
	Vehicle	75 µM GBP1/30 µM TNB-R10	30 µM TNB-R10	75 µM Nb1/30 µM TNB-R10	Ivacaftor	Temperature correction (27°C)	75 µM NB1-R10	75 µM NB1
	-2.32	-1.11	-0.86	-7.03	-8.85	-13.13	-3.23	-1.97
	-1.65	-1.21	-0.62	-7.48	-10.22	-13.38	-4.34	-1.62
	-1.41	-1.09	-0.7	-5.28	-9.25	-9.13	-3.31	-1.4
	-2.07	-0.77	-1.36	-4.72	-6.2	-13.4
	-1.53	-1.22	-1.68	-5.7	-6.78	-7.4
	-0.79	-0.8	-1.84	-4.32	-5.29	-6.97
	-1.85			-3.99	-8.55
	-1.56			-4.73	-7.6
	-2.11			-4.84	-8.21
	-1.85			-6.79
	-1.07			-6.15
	-0.85			-7.32
	-1.12			-4.31
	-0.81			-5.13
	-0.91			-3.84
	-0.89			-2.83
	-0.95			-2.52
	-0.9			-2.42
	-1.02
	-2.02
	-1.47
	-1.56
	-0.77
	-1.05
	-0.89

## Sheet: Figure 3e(i)
Figure 3e(i) - Isc tracings
		Isc (µA/cm2)
	Time (min)	ETI	ETI + NB1-R10/TNB-R10 (75 µM/30 µM)	ETI + NB1-R10/TNB-R10 (10 µM/10 µM)
	0	35.95	68.32	34.68
	0.02	39.43	73.47	37.41
	0.03	35.8	68.1	34.51
	0.05	35.71	67.94	34.43
	0.07	35.66	67.8	34.35
	0.08	35.6	67.65	34.26
	0.1	35.53	67.58	34.19
	0.12	35.49	67.48	34.12
	0.13	35.43	67.34	34.07
	0.15	35.37	67.23	34.03
	0.17	35.34	67.14	33.99
	0.18	35.26	67.04	33.94
	0.2	35.24	66.92	33.87
	0.22	35.14	66.8	33.78
	0.23	35.09	66.71	33.75
	0.25	35.05	66.61	33.68
	0.27	34.96	66.48	33.61
	0.28	34.93	66.4	33.53
	0.3	34.84	66.24	33.44
	0.32	34.79	66.16	33.37
	0.33	34.73	66.08	33.32
	0.35	34.7	66	33.24
	0.37	34.64	65.82	33.17
	0.38	34.6	65.75	33.1
	0.4	34.52	65.58	33.03
	0.42	34.46	65.46	32.94
	0.43	34.43	65.36	32.88
	0.45	34.38	65.24	32.85
	0.47	34.31	65.13	32.78
	0.48	34.27	65.04	32.7
	0.5	34.2	64.92	32.6
	0.52	34.15	64.86	32.54
	0.53	34.08	64.72	32.45
	0.55	34	64.62	32.4
	0.57	33.96	64.48	32.33
	0.58	33.9	64.38	32.24
	0.6	33.81	64.22	32.14
	0.62	33.78	64.15	32.11
	0.63	33.68	64.06	32.01
	0.65	33.63	63.94	31.95
	0.67	33.59	63.85	31.91
	0.68	33.53	63.73	31.84
	0.7	33.43	63.65	31.77
	0.72	33.41	63.51	31.72
	0.73	33.38	63.43	31.67
	0.75	33.33	63.32	31.6
	0.77	33.24	63.22	31.53
	0.78	33.16	63.06	31.43
	0.8	33.09	62.97	31.36
	0.82	33.02	62.81	31.25
	0.83	32.96	62.72	31.15
	0.85	32.91	62.56	31.04
	0.87	32.81	62.47	31
	0.88	32.75	62.39	30.92
	0.9	32.71	62.32	30.89
	0.92	32.64	62.19	30.81
	0.93	32.59	62.09	30.73
	0.95	32.52	61.96	30.69
	0.97	32.47	61.87	30.67
	0.98	32.38	61.75	30.56
	1	32.31	61.65	30.5
	1.02	35.53	66.59	33.01
	1.03	32.17	61.46	30.36
	1.05	32.1	61.35	30.3
	1.07	32.08	61.26	30.25
	1.08	32	61.16	30.22
	1.1	31.95	61.08	30.16
	1.12	31.88	60.95	30.07
	1.13	31.83	60.83	30
	1.15	31.76	60.74	29.94
	1.17	31.71	60.68	29.94
	1.18	31.69	60.61	29.88
	1.2	31.63	60.54	29.87
	1.22	31.58	60.45	29.81
	1.23	31.54	60.37	29.76
	1.25	31.48	60.24	29.69
	1.27	31.42	60.17	29.62
	1.28	31.35	60.08	29.59
	1.3	31.29	59.97	29.5
	1.32	31.24	59.87	29.44
	1.33	31.18	59.78	29.37
	1.35	31.12	59.69	29.29
	1.37	31.08	59.61	29.24
	1.38	31.02	59.49	29.17
	1.4	30.93	59.43	29.12
	1.42	30.88	59.33	29.07
	1.43	30.83	59.19	29
	1.45	30.79	59.12	28.95
	1.47	30.73	59.06	28.9
	1.48	30.64	58.94	28.84
	1.5	30.6	58.87	28.75
	1.52	30.54	58.75	28.69
	1.53	30.52	58.72	28.67
	1.55	30.45	58.61	28.57
	1.57	30.4	58.5	28.54
	1.58	30.32	58.43	28.49
	1.6	30.3	58.32	28.42
	1.62	30.27	58.25	28.36
	1.63	30.17	58.15	28.34
	1.65	30.1	58.03	28.25
	1.67	30.06	57.94	28.18
	1.68	30.01	57.84	28.12
	1.7	29.95	57.75	28.08
	1.72	29.89	57.7	28.05
	1.73	29.83	57.59	28
	1.75	29.75	57.47	27.88
	1.77	29.69	57.38	27.78
	1.78	29.61	57.24	27.74
	1.8	29.55	57.16	27.66
	1.82	29.48	57.09	27.63
	1.83	29.44	57.02	27.56
	1.85	29.37	56.94	27.5
	1.87	29.29	56.84	27.46
	1.88	29.23	56.73	27.42
	1.9	29.17	56.65	27.35
	1.92	29.11	56.58	27.3
	1.93	29.06	56.5	27.25
	1.95	29.01	56.44	27.19
	1.97	28.99	56.35	27.17
	1.98	28.88	56.26	27.11
	2	28.85	56.18	27.07
	2.02	31.77	60.81	29.32
	2.03	28.71	56.05	26.9
	2.05	28.67	55.93	26.88
	2.07	28.64	55.88	26.88
	2.08	28.6	55.8	26.9
	2.1	28.54	55.75	26.85
	2.12	28.51	55.7	26.82
	2.13	28.46	55.61	26.76
	2.15	28.4	55.51	26.73
	2.17	28.36	55.44	26.66
	2.18	28.32	55.37	26.61
	2.2	28.27	55.32	26.58
	2.22	28.23	55.24	26.52
	2.23	28.19	55.12	26.46
	2.25	28.12	55.06	26.4
	2.27	28.03	54.93	26.32
	2.28	28	54.89	26.29
	2.3	27.95	54.83	26.24
	2.32	27.91	54.74	26.21
	2.33	27.86	54.69	26.2
	2.35	27.81	54.65	26.16
	2.37	27.76	54.54	26.08
	2.38	27.71	54.43	26.01
	2.4	27.62	54.31	25.94
	2.42	27.57	54.24	25.88
	2.43	27.48	54.12	25.82
	2.45	27.45	54.06	25.76
	2.47	27.38	54	25.72
	2.48	27.36	53.91	25.68
	2.5	27.29	53.85	25.64
	2.52	27.23	53.75	25.58
	2.53	27.18	53.7	25.56
	2.55	27.09	53.63	25.52
	2.57	27.05	53.55	25.45
	2.58	26.97	53.49	25.42
	2.6	26.94	53.39	25.39
	2.62	26.88	53.32	25.34
	2.63	26.84	53.23	25.31
	2.65	26.77	53.16	25.27
	2.67	26.76	53.12	25.28
	2.68	26.69	53.01	25.2
	2.7	26.65	52.97	25.18
	2.72	26.58	52.89	25.14
	2.73	26.56	52.8	25.06
	2.75	26.5	52.73	25.02
	2.77	26.46	52.66	24.95
	2.78	26.4	52.58	24.93
	2.8	26.36	52.54	24.9
	2.82	26.31	52.44	24.85
	2.83	26.28	52.38	24.83
	2.85	26.22	52.33	24.8
	2.87	26.2	52.26	24.78
	2.88	26.13	52.18	24.73
	2.9	26.1	52.16	24.69
	2.92	26.06	52.1	24.67
	2.93	26.03	52.04	24.66
	2.95	25.98	51.95	24.64
	2.97	25.92	51.92	24.59
	2.98	25.88	51.88	24.55
	3	25.86	51.78	24.53
	3.02	28.5	56.1	26.57
	3.03	25.77	51.66	24.43
	3.05	25.73	51.57	24.43
	3.07	25.7	51.51	24.4
	3.08	25.66	51.41	24.34
	3.1	25.61	51.36	24.3
	3.12	25.6	51.29	24.29
	3.13	25.54	51.26	24.24
	3.15	25.49	51.19	24.2
	3.17	25.45	51.13	24.18
	3.18	25.41	51.07	24.14
	3.2	25.36	50.99	24.09
	3.22	25.3	50.9	24.05
	3.23	25.25	50.82	24
	3.25	25.23	50.76	23.99
	3.27	25.16	50.7	23.93
	3.28	25.12	50.64	23.91
	3.3	25.1	50.6	23.91
	3.32	25.06	50.54	23.91
	3.33	25.03	50.49	23.86
	3.35	24.98	50.41	23.84
	3.37	24.95	50.36	23.79
	3.38	24.9	50.28	23.75
	3.4	24.81	50.18	23.69
	3.42	24.79	50.1	23.62
	3.43	24.72	50.01	23.59
	3.45	24.68	49.95	23.57
	3.47	24.66	49.88	23.52
	3.48	24.61	49.85	23.52
	3.5	24.55	49.79	23.46
	3.52	24.52	49.72	23.45
	3.53	24.48	49.67	23.44
	3.55	24.41	49.61	23.41
	3.57	24.36	49.52	23.38
	3.58	24.34	49.47	23.36
	3.6	24.29	49.39	23.32
	3.62	24.24	49.34	23.3
	3.63	24.21	49.28	23.27
	3.65	24.18	49.25	23.27
	3.67	24.17	49.22	23.25
	3.68	24.1	49.15	23.2
	3.7	24.05	49.07	23.2
	3.72	24.03	49.02	23.17
	3.73	24.01	48.98	23.15
	3.75	23.97	48.89	23.1
	3.77	23.93	48.85	23.08
	3.78	23.91	48.77	23.04
	3.8	23.85	48.71	22.99
	3.82	23.8	48.63	22.97
	3.83	23.78	48.58	22.96
	3.85	23.76	48.54	22.96
	3.87	23.73	48.52	22.96
	3.88	23.71	48.45	22.94
	3.9	23.69	48.41	22.95
	3.92	23.65	48.36	22.91
	3.93	23.63	48.32	22.9
	3.95	23.59	48.27	22.87
	3.97	23.56	48.24	22.85
	3.98	23.53	48.17	22.85
	4	23.49	48.12	22.81
	4.02	25.89	52.12	24.68
	4.03	23.41	48	22.73
	4.05	23.4	47.95	22.72
	4.07	23.39	47.88	22.68
	4.08	23.33	47.83	22.64
	4.1	23.32	47.77	22.64
	4.12	23.31	47.74	22.64
	4.13	23.26	47.7	22.62
	4.15	23.27	47.63	22.59
	4.17	23.21	47.57	22.55
	4.18	23.2	47.53	22.56
	4.2	23.15	47.47	22.52
	4.22	23.11	47.41	22.47
	4.23	23.06	47.33	22.44
	4.25	23.07	47.3	22.45
	4.27	23.03	47.24	22.41
	4.28	23	47.2	22.38
	4.3	22.98	47.17	22.37
	4.32	22.95	47.11	22.35
	4.33	22.93	47.06	22.35
	4.35	22.88	47.01	22.35
	4.37	22.86	46.97	22.33
	4.38	22.83	46.89	22.3
	4.4	22.79	46.83	22.25
	4.42	22.76	46.77	22.21
	4.43	22.7	46.69	22.16
	4.45	22.68	46.64	22.13
	4.47	22.64	46.59	22.08
	4.48	22.61	46.56	22.08
	4.5	22.61	46.52	22.05
	4.52	22.56	46.45	22.05
	4.53	22.54	46.41	22.05
	4.55	22.48	46.36	22.01
	4.57	22.45	46.32	22
	4.58	22.4	46.24	21.99
	4.6	22.38	46.21	21.98
	4.62	22.39	46.2	21.99
	4.63	22.35	46.16	21.96
	4.65	22.32	46.11	21.96
	4.67	22.3	46.05	21.9
	4.68	22.27	45.99	21.89
	4.7	22.27	45.97	21.89
	4.72	22.25	45.96	21.94
	4.73	22.23	45.92	21.92
	4.75	22.23	45.9	21.92
	4.77	22.2	45.84	21.91
	4.78	22.18	45.81	21.88
	4.8	22.17	45.74	21.89
	4.82	22.17	45.7	21.89
	4.83	22.16	45.67	21.86
	4.85	22.13	45.64	21.82
	4.87	22.11	45.57	21.81
	4.88	22.08	45.55	21.79
	4.9	22.05	45.47	21.75
	4.92	22.03	45.44	21.75
	4.93	22.02	45.4	21.73
	4.95	21.97	45.39	21.76
	4.97	21.96	45.33	21.73
	4.98	21.91	45.27	21.67
	5	21.88	45.21	21.63
	5.02	24.05	48.91	23.34
	5.03	21.81	45.12	21.56
	5.05	21.79	45.09	21.56
	5.07	21.77	45.04	21.54
	5.08	21.72	45	21.53
	5.1	21.72	44.97	21.55
	5.12	21.67	44.9	21.5
	5.13	21.63	44.88	21.5
	5.15	21.63	44.82	21.51
	5.17	21.6	44.79	21.5
	5.18	21.58	44.74	21.47
	5.2	21.55	44.7	21.46
	5.22	21.55	44.68	21.44
	5.23	21.52	44.65	21.45
	5.25	21.53	44.66	21.45
	5.27	21.5	44.59	21.42
	5.28	21.46	44.55	21.42
	5.3	21.45	44.52	21.38
	5.32	21.42	44.46	21.36
	5.33	21.42	44.45	21.37
	5.35	21.43	44.44	21.38
	5.37	21.42	44.43	21.42
	5.38	21.39	44.4	21.42
	5.4	21.38	44.38	21.4
	5.42	21.38	44.34	21.37
	5.43	21.37	44.29	21.37
	5.45	21.35	44.27	21.36
	5.47	21.36	44.25	21.35
	5.48	21.34	44.25	21.35
	5.5	21.33	44.18	21.32
	5.52	21.28	44.16	21.28
	5.53	21.29	44.1	21.27
	5.55	21.27	44.06	21.26
	5.57	21.26	44.06	21.25
	5.58	21.24	44.02	21.29
	5.6	21.22	43.98	21.27
	5.62	21.21	43.94	21.23
	5.63	21.17	43.89	21.22
	5.65	21.14	43.84	21.19
	5.67	21.1	43.79	21.13
	5.68	21.1	43.75	21.15
	5.7	21.09	43.71	21.16
	5.72	21.07	43.68	21.13
	5.73	21.01	43.63	21.08
	5.75	21.01	43.63	21.1
	5.77	21	43.59	21.08
	5.78	20.97	43.55	21.1
	5.8	20.95	43.53	21.09
	5.82	20.91	43.47	21.07
	5.83	20.91	43.45	21.08
	5.85	20.88	43.42	21.07
	5.87	20.89	43.39	21.09
	5.88	20.85	43.38	21.1
	5.9	20.86	43.36	21.09
	5.92	20.81	43.33	21.06
	5.93	20.81	43.28	21.07
	5.95	20.81	43.27	21.07
	5.97	20.79	43.24	21.05
	5.98	20.75	43.22	21.03
	6	20.74	43.17	21.03
	6.02	22.78	46.66	22.64
	6.03	20.7	43.14	20.96
	6.05	20.7	43.1	20.97
	6.07	20.7	43.07	20.98
	6.08	20.7	43.03	21
	6.1	20.68	43.02	21.02
	6.12	20.69	43	21
	6.13	20.7	43	21.05
	6.15	20.68	42.96	21.02
	6.17	20.66	42.94	21.01
	6.18	20.65	42.93	21.02
	6.2	20.66	42.89	21.03
	6.22	20.61	42.87	21
	6.23	20.62	42.84	21
	6.25	20.6	42.82	20.99
	6.27	20.59	42.78	20.98
	6.28	20.59	42.76	20.95
	6.3	20.57	42.74	20.94
	6.32	20.6	42.75	20.97
	6.33	20.57	42.71	20.95
	6.35	20.56	42.7	20.95
	6.37	20.55	42.67	20.95
	6.38	20.55	42.67	20.96
	6.4	20.53	42.63	20.95
	6.42	20.51	42.62	20.94
	6.43	20.49	42.58	20.92
	6.45	20.48	42.56	20.92
	6.47	20.48	42.53	20.93
	6.48	20.47	42.52	20.91
	6.5	20.44	42.48	20.92
	6.52	20.44	42.45	20.88
	6.53	20.45	42.42	20.9
	6.55	20.42	42.41	20.89
	6.57	20.4	42.35	20.88
	6.58	20.37	42.33	20.84
	6.6	20.36	42.31	20.84
	6.62	20.38	42.31	20.87
	6.63	20.36	42.29	20.83
	6.65	20.35	42.28	20.85
	6.67	20.32	42.25	20.86
	6.68	20.32	42.24	20.87
	6.7	20.3	42.2	20.84
	6.72	20.25	42.16	20.79
	6.73	20.25	42.12	20.76
	6.75	20.23	42.09	20.75
	6.77	20.22	42.08	20.73
	6.78	20.19	42.05	20.72
	6.8	20.17	42.03	20.71
	6.82	20.13	42.04	20.7
	6.83	20.11	41.99	20.69
	6.85	20.12	41.97	20.73
	6.87	20.11	41.96	20.7
	6.88	20.1	41.94	20.73
	6.9	20.1	41.97	20.75
	6.92	20.07	41.94	20.73
	6.93	20.06	41.88	20.74
	6.95	20.04	41.85	20.7
	6.97	20.05	41.82	20.68
	6.98	20.04	41.82	20.7
	7	20.04	41.81	20.71
	7.02	21.99	45.16	22.3
	7.03	20.04	41.84	20.74
	7.05	20	41.82	20.75
	7.07	20.02	41.81	20.75
	7.08	20.02	41.79	20.73
	7.1	20.01	41.77	20.74
	7.12	20	41.75	20.74
	7.13	19.99	41.75	20.74
	7.15	19.99	41.73	20.73
	7.17	19.99	41.7	20.73
	7.18	19.99	41.71	20.72
	7.2	19.96	41.68	20.71
	7.22	19.95	41.64	20.72
	7.23	19.96	41.6	20.71
	7.25	19.94	41.58	20.69
	7.27	19.93	41.57	20.7
	7.28	19.96	41.57	20.7
	7.3	19.93	41.58	20.71
	7.32	19.93	41.57	20.71
	7.33	19.91	41.53	20.71
	7.35	19.89	41.51	20.66
	7.37	19.88	41.51	20.66
	7.38	19.88	41.49	20.66
	7.4	19.85	41.47	20.69
	7.42	19.85	41.49	20.69
	7.43	19.86	41.45	20.69
	7.45	19.83	41.46	20.69
	7.47	19.82	41.44	20.68
	7.48	19.82	41.41	20.67
	7.5	19.81	41.41	20.67
	7.52	19.81	41.39	20.67
	7.53	19.78	41.39	20.65
	7.55	19.77	41.37	20.66
	7.57	19.75	41.35	20.65
	7.58	19.74	41.36	20.63
	7.6	19.72	41.33	20.61
	7.62	19.71	41.29	20.59
	7.63	19.69	41.26	20.56
	7.65	19.68	41.25	20.55
	7.67	19.66	41.22	20.54
	7.68	19.67	41.22	20.57
	7.7	19.65	41.21	20.57
	7.72	19.65	41.22	20.58
	7.73	19.65	41.2	20.58
	7.75	19.64	41.17	20.56
	7.77	19.63	41.15	20.53
	7.78	19.62	41.13	20.53
	7.8	19.61	41.12	20.51
	7.82	19.59	41.11	20.53
	7.83	19.59	41.11	20.51
	7.85	19.58	41.1	20.49
	7.87	19.59	41.09	20.52
	7.88	19.6	41.09	20.49
	7.9	19.59	41.08	20.49
	7.92	19.58	41.06	20.49
	7.93	19.57	41.06	20.46
	7.95	19.56	41.03	20.48
	7.97	19.56	41.02	20.47
	7.98	19.56	41.02	20.48
	8	19.56	41.04	20.49
	8.02	21.4	44.2	21.95
	8.03	19.53	41.01	20.45
	8.05	19.54	41	20.46
	8.07	19.52	41.01	20.44
	8.08	19.51	40.96	20.45
	8.1	19.51	40.96	20.46
	8.12	19.5	40.96	20.46
	8.13	19.5	40.98	20.48
	8.15	19.51	40.99	20.48
	8.17	19.5	40.97	20.47
	8.18	19.52	40.97	20.48
	8.2	19.52	41	20.5
	8.22	19.51	40.98	20.5
	8.23	19.51	40.97	20.5
	8.25	19.49	40.96	20.5
	8.27	19.49	40.98	20.49
	8.28	19.5	40.96	20.48
	8.3	19.47	40.96	20.47
	8.32	19.47	40.93	20.46
	8.33	19.45	40.9	20.45
	8.35	19.46	40.9	20.44
	8.37	19.45	40.87	20.43
	8.38	19.45	40.89	20.44
	8.4	19.45	40.86	20.42
	8.42	19.43	40.88	20.45
	8.43	19.45	40.88	20.46
	8.45	19.42	40.87	20.45
	8.47	19.4	40.83	20.42
	8.48	19.41	40.86	20.43
	8.5	19.38	40.85	20.45
	8.52	19.39	40.85	20.45
	8.53	19.39	40.86	20.45
	8.55	19.38	40.84	20.45
	8.57	19.38	40.85	20.43
	8.58	19.38	40.84	20.44
	8.6	19.37	40.84	20.44
	8.62	19.35	40.84	20.44
	8.63	19.35	40.83	20.45
	8.65	19.33	40.82	20.45
	8.67	19.34	40.82	20.43
	8.68	19.33	40.83	20.44
	8.7	19.32	40.82	20.43
	8.72	19.31	40.8	20.42
	8.73	19.31	40.82	20.43
	8.75	19.31	40.8	20.43
	8.77	19.3	40.8	20.43
	8.78	19.29	40.8	20.41
	8.8	19.27	40.78	20.4
	8.82	19.27	40.76	20.38
	8.83	19.26	40.76	20.39
	8.85	19.25	40.76	20.36
	8.87	19.28	40.77	20.37
	8.88	19.28	40.77	20.4
	8.9	19.25	40.76	20.35
	8.92	19.24	40.77	20.36
	8.93	19.26	40.77	20.36
	8.95	19.24	40.75	20.36
	8.97	19.23	40.77	20.36
	8.98	19.23	40.75	20.37
	9	19.23	40.75	20.38
	9.02	20.97	43.83	21.83
	9.03	19.21	40.77	20.36
	9.05	19.2	40.75	20.38
	9.07	19.19	40.73	20.38
	9.08	19.19	40.74	20.38
	9.1	19.19	40.72	20.37
	9.12	19.2	40.7	20.38
	9.13	19.19	40.71	20.38
	9.15	19.19	40.7	20.38
	9.17	19.18	40.69	20.36
	9.18	19.18	40.69	20.37
	9.2	19.16	40.69	20.36
	9.22	19.14	40.7	20.34
	9.23	19.15	40.68	20.35
	9.25	19.15	40.68	20.34
	9.27	19.14	40.69	20.34
	9.28	19.14	40.67	20.33
	9.3	19.11	40.66	20.33
	9.32	19.11	40.66	20.32
	9.33	19.11	40.64	20.31
	9.35	19.1	40.66	20.3
	9.37	19.09	40.65	20.32
	9.38	19.08	40.65	20.32
	9.4	19.09	40.64	20.32
	9.42	19.06	40.64	20.3
	9.43	19.05	40.63	20.3
	9.45	19.07	40.65	20.33
	9.47	19.06	40.66	20.31
	9.48	19.06	40.67	20.34
	9.5	19.06	40.65	20.33
	9.52	19.05	40.64	20.32
	9.53	19.05	40.65	20.33
	9.55	19.03	40.64	20.34
	9.57	19.02	40.65	20.33
	9.58	19.01	40.64	20.29
	9.6	18.98	40.63	20.28
	9.62	18.98	40.61	20.31
	9.63	18.97	40.61	20.3
	9.65	18.99	40.62	20.32
	9.67	18.98	40.6	20.3
	9.68	18.99	40.63	20.33
	9.7	18.99	40.61	20.32
	9.72	18.98	40.6	20.34
	9.73	18.98	40.6	20.31
	9.75	18.98	40.61	20.31
	9.77	18.98	40.62	20.33
	9.78	18.98	40.6	20.31
	9.8	18.96	40.63	20.3
	9.82	18.96	40.64	20.3
	9.83	18.96	40.62	20.29
	9.85	18.95	40.61	20.28
	9.87	18.97	40.63	20.28
	9.88	18.95	40.63	20.28
	9.9	18.95	40.63	20.28
	9.92	18.93	40.63	20.27
	9.93	18.94	40.62	20.28
	9.95	18.93	40.63	20.28
	9.97	18.91	40.61	20.27
	9.98	18.93	40.62	20.29
	10	18.91	40.61	20.29
	10.02	20.58	43.6	21.67
	10.03	18.88	40.64	20.28
	10.05	18.85	40.63	20.24
	10.07	18.85	40.61	20.23
	10.08	18.84	40.63	20.26
	10.1	18.84	40.62	20.25
	10.12	18.84	40.63	20.26
	10.13	18.83	40.6	20.26
	10.15	18.83	40.6	20.27
	10.17	18.81	40.59	20.27
	10.18	18.81	40.62	20.26
	10.2	18.82	40.6	20.28
	10.22	18.82	40.6	20.25
	10.23	18.8	40.59	20.26
	10.25	18.8	40.6	20.27
	10.27	18.8	40.6	20.26
	10.28	18.8	40.6	20.26
	10.3	18.79	40.6	20.25
	10.32	18.78	40.58	20.26
	10.33	18.76	40.6	20.26
	10.35	18.77	40.6	20.26
	10.37	18.76	40.6	20.25
	10.38	18.77	40.6	20.25
	10.4	18.75	40.61	20.26
	10.42	18.74	40.61	20.24
	10.43	18.74	40.61	20.26
	10.45	18.75	40.63	20.24
	10.47	18.73	40.62	20.24
	10.48	18.74	40.63	20.25
	10.5	18.74	40.63	20.24
	10.52	18.73	40.62	20.22
	10.53	18.73	40.62	20.26
	10.55	18.71	40.64	20.22
	10.57	18.71	40.64	20.23
	10.58	18.72	40.64	20.24
	10.6	18.7	40.62	20.2
	10.62	18.69	40.61	20.2
	10.63	18.66	40.6	20.2
	10.65	18.66	40.59	20.16
	10.67	18.65	40.59	20.15
	10.68	18.65	40.57	20.15
	10.7	18.64	40.59	20.16
	10.72	18.63	40.58	20.16
	10.73	18.64	40.57	20.17
	10.75	18.63	40.59	20.17
	10.77	18.64	40.58	20.17
	10.78	18.62	40.57	20.18
	10.8	18.63	40.58	20.18
	10.82	18.63	40.58	20.19
	10.83	18.63	40.59	20.19
	10.85	18.62	40.6	20.18
	10.87	18.61	40.58	20.18
	10.88	18.61	40.6	20.18
	10.9	18.61	40.62	20.19
	10.92	18.61	40.63	20.18
	10.93	18.6	40.62	20.17
	10.95	18.59	40.61	20.16
	10.97	18.59	40.62	20.2
	10.98	18.58	40.63	20.17
	11	18.59	40.62	20.17
	11.02	20.22	43.53	21.52
	11.03	18.58	40.64	20.14
	11.05	18.57	40.63	20.13
	11.07	18.56	40.63	20.13
	11.08	18.57	40.64	20.14
	11.1	18.58	40.66	20.15
	11.12	18.57	40.68	20.16
	11.13	18.57	40.69	20.18
	11.15	18.58	40.72	20.22
	11.17	18.57	40.74	20.2
	11.18	18.58	40.71	20.19
	11.2	18.58	40.72	20.2
	11.22	18.58	40.71	20.2
	11.23	18.58	40.7	20.19
	11.25	18.59	40.7	20.18
	11.27	18.6	40.72	20.2
	11.28	18.58	40.71	20.2
	11.3	18.58	40.7	20.19
	11.32	18.58	40.7	20.19
	11.33	18.57	40.71	20.19
	11.35	18.56	40.71	20.16
	11.37	18.59	40.74	20.2
	11.38	18.59	40.73	20.22
	11.4	18.59	40.74	20.21
	11.42	18.58	40.73	20.2
	11.43	18.59	40.74	20.18
	11.45	18.6	40.76	20.19
	11.47	18.59	40.77	20.19
	11.48	18.58	40.77	20.18
	11.5	18.58	40.77	20.17
	11.52	18.59	40.76	20.19
	11.53	18.59	40.77	20.2
	11.55	18.57	40.77	20.18
	11.57	18.55	40.78	20.18
	11.58	18.57	40.78	20.17
	11.6	18.56	40.78	20.17
	11.62	18.55	40.77	20.16
	11.63	18.55	40.78	20.18
	11.65	18.56	40.79	20.17
	11.67	18.54	40.79	20.17
	11.68	18.55	40.79	20.17
	11.7	18.53	40.8	20.17
	11.72	18.53	40.8	20.18
	11.73	18.55	40.78	20.18
	11.75	18.54	40.8	20.19
	11.77	18.53	40.78	20.17
	11.78	18.53	40.79	20.2
	11.8	18.52	40.81	20.18
	11.82	18.53	40.8	20.18
	11.83	18.52	40.81	20.16
	11.85	18.5	40.84	20.16
	11.87	18.51	40.81	20.16
	11.88	18.51	40.82	20.15
	11.9	18.5	40.82	20.12
	11.92	18.49	40.81	20.12
	11.93	18.51	40.81	20.15
	11.95	18.51	40.82	20.14
	11.97	18.51	40.85	20.13
	11.98	18.52	40.85	20.15
	12	18.48	40.87	20.14
	12.02	20.1	43.71	21.48
	12.03	18.48	40.88	20.15
	12.05	18.48	40.88	20.17
	12.07	18.46	40.9	20.16
	12.08	18.47	40.9	20.15
	12.1	18.45	40.9	20.12
	12.12	18.44	40.89	20.11
	12.13	18.43	40.89	20.11
	12.15	18.42	40.86	20.08
	12.17	18.43	40.88	20.07
	12.18	18.42	40.88	20.07
	12.2	18.37	40.87	20.06
	12.22	18.39	40.89	20.07
	12.23	18.39	40.91	20.06
	12.25	18.37	40.9	20.07
	12.27	18.36	40.9	20.05
	12.28	18.35	40.91	20.05
	12.3	18.33	40.89	20.06
	12.32	18.32	40.91	20.06
	12.33	18.31	40.93	20.06
	12.35	18.35	40.94	20.09
	12.37	18.35	40.96	20.1
	12.38	18.31	40.94	20.08
	12.4	18.33	40.95	20.09
	12.42	18.34	40.96	20.1
	12.43	18.32	40.96	20.07
	12.45	18.32	40.94	20.05
	12.47	18.32	40.94	20.04
	12.48	18.33	40.97	20.06
	12.5	18.35	40.99	20.09
	12.52	18.35	41.02	20.13
	12.53	18.35	41.02	20.11
	12.55	18.34	41.04	20.12
	12.57	18.35	41.03	20.11
	12.58	18.36	41.03	20.13
	12.6	18.36	41.03	20.11
	12.62	18.37	41.04	20.13
	12.63	18.38	41.04	20.08
	12.65	18.39	41.07	20.1
	12.67	18.39	41.08	20.11
	12.68	18.41	41.07	20.11
	12.7	18.39	41.08	20.1
	12.72	18.39	41.09	20.1
	12.73	18.36	41.07	20.08
	12.75	18.39	41.1	20.07
	12.77	18.38	41.11	20.05
	12.78	18.39	41.14	20.07
	12.8	18.38	41.17	20.1
	12.82	18.34	41.14	20.08
	12.83	18.33	41.12	20.04
	12.85	18.3	41.1	20
	12.87	18.32	41.11	20.01
	12.88	18.31	41.12	20.01
	12.9	18.29	41.13	20.01
	12.92	18.28	41.16	19.98
	12.93	18.27	41.16	20
	12.95	18.27	41.17	20.01
	12.97	18.25	41.17	19.99
	12.98	18.22	41.15	19.97
	13	18.23	41.16	19.99
	13.02	19.78	43.96	21.3
	13.03	18.22	41.18	19.96
	13.05	18.23	41.18	19.98
	13.07	18.21	41.19	19.97
	13.08	18.22	41.21	19.99
	13.1	18.22	41.22	20.04
	13.12	18.22	41.23	20
	13.13	18.19	41.22	19.99
	13.15	18.2	41.22	20
	13.17	18.21	41.24	20.01
	13.18	18.21	41.24	20.01
	13.2	18.2	41.23	20
	13.22	18.19	41.24	20.01
	13.23	18.19	41.25	20.01
	13.25	18.19	41.26	19.98
	13.27	18.19	41.26	19.97
	13.28	18.2	41.25	19.95
	13.3	18.18	41.25	19.97
	13.32	18.2	41.27	19.99
	13.33	18.2	41.3	20
	13.35	18.2	41.31	20
	13.37	18.21	41.34	20.04
	13.38	18.2	41.34	20.04
	13.4	18.22	41.35	20.04
	13.42	18.23	41.37	20.04
	13.43	18.23	41.34	20.04
	13.45	18.23	41.36	20.06
	13.47	18.26	41.38	20.05
	13.48	18.26	41.39	20.04
	13.5	18.25	41.4	20.03
	13.52	18.24	41.39	20.02
	13.53	18.24	41.39	20.02
	13.55	18.23	41.36	19.99
	13.57	18.25	41.38	20.02
	13.58	18.25	41.4	20.01
	13.6	18.22	41.39	20
	13.62	18.24	41.41	20.01
	13.63	18.24	41.42	20.03
	13.65	18.23	41.44	20.02
	13.67	18.21	41.4	20.01
	13.68	18.22	41.4	20
	13.7	18.19	41.37	19.93
	13.72	18.17	41.37	19.97
	13.73	18.18	41.39	19.96
	13.75	18.17	41.4	19.94
	13.77	18.15	41.39	19.95
	13.78	18.14	41.4	19.98
	13.8	18.11	41.42	19.94
	13.82	18.13	41.4	19.96
	13.83	18.12	41.42	19.95
	13.85	18.12	41.41	19.96
	13.87	18.12	41.43	19.98
	13.88	18.1	41.43	19.96
	13.9	18.11	41.42	19.99
	13.92	18.12	41.42	19.96
	13.93	18.11	41.42	19.96
	13.95	18.12	41.44	19.98
	13.97	18.14	41.49	20
	13.98	18.14	41.49	20
	14	18.15	41.49	20.02
	14.02	19.67	44.26	21.31
	14.03	18.14	41.51	20.01
	14.05	18.14	41.5	20
	14.07	18.15	41.53	19.99
	14.08	18.19	41.53	20.01
	14.1	18.2	41.51	20.01
	14.12	18.2	41.53	19.98
	14.13	18.19	41.53	19.99
	14.15	18.19	41.53	20.01
	14.17	18.19	41.51	19.97
	14.18	18.22	41.53	19.99
	14.2	18.2	41.54	19.96
	14.22	18.2	41.59	19.98
	14.23	18.19	41.62	20
	14.25	18.19	41.63	20
	14.27	18.16	41.62	19.94
	14.28	18.14	41.6	19.93
	14.3	18.14	41.57	19.93
	14.32	18.13	41.59	19.92
	14.33	18.11	41.66	19.92
	14.35	18.11	41.69	19.93
	14.37	18.08	41.64	19.9
	14.38	18.07	41.62	19.92
	14.4	18.04	41.59	19.9
	14.42	18.02	41.57	19.93
	14.43	18.02	41.53	19.92
	14.45	18	41.53	19.9
	14.47	18.02	41.53	19.95
	14.48	17.98	41.5	19.94
	14.5	17.97	41.47	19.91
	14.52	17.97	41.45	19.9
	14.53	17.96	41.45	19.93
	14.55	18	41.49	19.99
	14.57	17.99	41.46	19.96
	14.58	18	41.43	19.98
	14.6	17.99	41.41	19.98
	14.62	18.02	41.41	19.99
	14.63	18.02	41.4	19.97
	14.65	18.01	41.39	19.95
	14.67	17.99	41.36	19.96
	14.68	17.97	41.35	19.92
	14.7	17.99	41.33	19.94
	14.72	17.96	41.31	19.89
	14.73	17.96	41.3	19.91
	14.75	17.95	41.31	19.93
	14.77	17.94	41.28	19.91
	14.78	17.92	41.26	19.89
	14.8	17.89	41.23	19.86
	14.82	17.91	41.21	19.83
	14.83	17.87	41.17	19.79
	14.85	17.87	41.16	19.82
	14.87	17.84	41.11	19.77
	14.88	17.83	41.1	19.76
	14.9	17.83	41.11	19.77
	14.92	17.83	41.12	19.75
	14.93	17.81	41.09	19.75
	14.95	17.81	41.09	19.74
	14.97	17.78	41.08	19.72
	14.98	17.78	41.07	19.75
	15	17.76	41.06	19.68
	15.02	19.21	43.72	20.95
	15.03	17.71	41.03	19.68
	15.05	17.7	41.01	19.68
	15.07	17.71	40.97	19.67
	15.08	17.73	41	19.66
	15.1	17.69	40.97	19.66
	15.12	17.71	40.99	19.68
	15.13	17.67	40.97	19.65
	15.15	17.66	40.95	19.65
	15.17	17.67	40.93	19.61
	15.18	17.67	40.92	19.59
	15.2	17.66	40.9	19.61
	15.22	17.68	40.92	19.61
	15.23	17.69	40.94	19.65
	15.25	17.69	40.94	19.62
	15.27	17.68	40.93	19.6
	15.28	17.67	40.89	19.61
	15.3	17.68	40.88	19.6
	15.32	17.69	40.88	19.59
	15.33	17.67	40.87	19.58
	15.35	17.69	40.87	19.59
	15.37	17.7	40.86	19.58
	15.38	17.7	40.85	19.56
	15.4	17.7	40.84	19.54
	15.42	17.7	40.82	19.55
	15.43	17.68	40.81	19.53
	15.45	17.69	40.81	19.51
	15.47	17.67	40.8	19.51
	15.48	17.66	40.79	19.52
	15.5	17.66	40.76	19.47
	15.52	17.65	40.75	19.47
	15.53	17.64	40.73	19.46
	15.55	17.66	40.73	19.47
	15.57	17.64	40.73	19.43
	15.58	17.64	40.73	19.44
	15.6	17.65	40.73	19.46
	15.62	17.63	40.72	19.45
	15.63	17.65	40.73	19.45
	15.65	17.61	40.7	19.43
	15.67	17.61	40.7	19.43
	15.68	17.61	40.68	19.4
	15.7	17.6	40.68	19.39
	15.72	17.58	40.67	19.37
	15.73	17.56	40.64	19.36
	15.75	17.55	40.65	19.37
	15.77	17.55	40.61	19.32
	15.78	17.55	40.6	19.3
	15.8	17.56	40.6	19.31
	15.82	17.52	40.56	19.26
	15.83	17.51	40.58	19.29
	15.85	17.52	40.58	19.28
	15.87	17.51	40.57	19.27
	15.88	17.5	40.58	19.28
	15.9	17.5	40.55	19.27
	15.92	17.5	40.55	19.24
	15.93	17.48	40.55	19.27
	15.95	17.46	40.54	19.22
	15.97	17.44	40.52	19.22
	15.98	17.44	40.52	19.24
	16	17.44	40.52	19.24
	16.02	18.9	43.15	20.45
	16.03	17.42	40.5	19.18
	16.05	17.41	40.52	19.22
	16.07	17.42	40.51	19.24
	16.08	17.39	40.5	19.2
	16.1	17.41	40.5	19.22
	16.12	17.4	40.48	19.22
	16.13	17.4	40.49	19.19
	16.15	17.4	40.47	19.19
	16.17	17.4	40.46	19.17
	16.18	17.38	40.48	19.16
	16.2	17.4	40.47	19.19
	16.22	17.4	40.48	19.19
	16.23	17.4	40.48	19.2
	16.25	17.41	40.49	19.2
	16.27	17.4	40.49	19.23
	16.28	17.4	40.5	19.2
	16.3	17.4	40.5	19.2
	16.32	17.4	40.49	19.19
	16.33	17.4	40.48	19.2
	16.35	17.39	40.46	19.19
	16.37	17.39	40.47	19.18
	16.38	17.4	40.47	19.17
	16.4	17.4	40.46	19.18
	16.42	17.4	40.46	19.18
	16.43	17.41	40.47	19.18
	16.45	17.39	40.45	19.18
	16.47	17.4	40.45	19.16
	16.48	17.38	40.44	19.12
	16.5	17.42	40.45	19.16
	16.52	17.4	40.45	19.16
	16.53	17.38	40.44	19.15
	16.55	17.42	40.45	19.17
	16.57	17.41	40.46	19.15
	16.58	17.43	40.45	19.14
	16.6	17.39	40.43	19.09
	16.62	17.41	40.44	19.12
	16.63	17.41	40.45	19.1
	16.65	17.39	40.44	19.1
	16.67	17.38	40.46	19.1
	16.68	17.37	40.45	19.1
	16.7	17.37	40.43	19.08
	16.72	17.35	40.41	19.05
	16.73	17.4	40.41	19.1
	16.75	17.36	40.44	19.06
	16.77	17.35	40.45	19.05
	16.78	17.36	40.45	19.07
	16.8	17.36	40.46	19.09
	16.82	17.34	40.44	19.04
	16.83	17.32	40.45	19.02
	16.85	17.31	40.41	19.02
	16.87	17.3	40.42	18.98
	16.88	17.3	40.41	18.98
	16.9	17.29	40.42	18.98
	16.92	17.27	40.36	18.94
	16.93	17.25	40.42	18.96
	16.95	17.28	40.42	18.96
	16.97	17.26	40.43	18.96
	16.98	17.26	40.43	18.97
	17	17.25	40.43	18.95
	17.02	18.66	43.04	20.15
	17.03	17.23	40.44	18.95
	17.05	17.2	40.42	18.91
	17.07	17.19	40.43	18.92
	17.08	17.19	40.42	18.93
	17.1	17.19	40.42	18.93
	17.12	17.19	40.45	18.92
	17.13	17.18	40.45	18.92
	17.15	17.18	40.44	18.92
	17.17	17.18	40.45	18.94
	17.18	17.2	40.47	18.95
	17.2	17.16	40.46	18.91
	17.22	17.17	40.46	18.92
	17.23	17.15	40.45	18.93
	17.25	17.14	40.47	18.92
	17.27	17.17	40.46	18.92
	17.28	17.15	40.47	18.9
	17.3	17.15	40.46	18.89
	17.32	17.16	40.47	18.87
	17.33	17.17	40.48	18.9
	17.35	17.16	40.48	18.88
	17.37	17.17	40.5	18.92
	17.38	17.18	40.51	18.91
	17.4	17.18	40.53	18.95
	17.42	17.18	40.53	18.94
	17.43	17.18	40.52	18.94
	17.45	17.19	40.53	18.95
	17.47	17.19	40.55	18.95
	17.48	17.19	40.55	18.94
	17.5	17.2	40.54	18.93
	17.52	17.2	40.54	18.93
	17.53	17.21	40.56	18.93
	17.55	17.19	40.56	18.89
	17.57	17.21	40.57	18.95
	17.58	17.21	40.56	18.93
	17.6	17.22	40.59	18.94
	17.62	17.23	40.61	18.93
	17.63	17.23	40.59	18.92
	17.65	17.2	40.59	18.92
	17.67	17.21	40.6	18.92
	17.68	17.21	40.59	18.9
	17.7	17.19	40.6	18.89
	17.72	17.2	40.61	18.9
	17.73	17.19	40.6	18.9
	17.75	17.19	40.6	18.88
	17.77	17.17	40.61	18.87
	17.78	17.19	40.6	18.86
	17.8	17.21	40.61	18.89
	17.82	17.18	40.61	18.89
	17.83	17.19	40.61	18.87
	17.85	17.18	40.63	18.86
	17.87	17.19	40.62	18.86
	17.88	17.18	40.63	18.86
	17.9	17.17	40.63	18.87
	17.92	17.17	40.66	18.88
	17.93	17.18	40.67	18.89
	17.95	17.17	40.65	18.89
	17.97	17.16	40.66	18.86
	17.98	17.14	40.65	18.86
	18	17.14	40.65	18.85
	18.02	18.52	43.2	20.04
	18.03	17.1	40.61	18.78
	18.05	17.11	40.62	18.82
	18.07	17.11	40.62	18.8
	18.08	17.08	40.62	18.8
	18.1	17.1	40.61	18.8
	18.12	17.09	40.63	18.79
	18.13	17.09	40.65	18.81
	18.15	17.07	40.62	18.77
	18.17	17.07	40.65	18.8
	18.18	17.06	40.64	18.78
	18.2	17.07	40.66	18.82
	18.22	17.02	40.63	18.78
	18.23	17.03	40.64	18.78
	18.25	17.02	40.61	18.8
	18.27	17.02	40.64	18.79
	18.28	17.03	40.65	18.81
	18.3	17	40.66	18.78
	18.32	17.02	40.67	18.78
	18.33	17.03	40.68	18.81
	18.35	17.02	40.66	18.82
	18.37	17.02	40.66	18.82
	18.38	17.01	40.67	18.8
	18.4	16.99	40.67	18.79
	18.42	17.01	40.66	18.76
	18.43	17	40.66	18.79
	18.45	17.01	40.66	18.8
	18.47	17	40.67	18.8
	18.48	17	40.68	18.79
	18.5	16.98	40.69	18.8
	18.52	16.99	40.68	18.8
	18.53	17	40.68	18.8
	18.55	17	40.69	18.8
	18.57	17	40.69	18.8
	18.58	17	40.68	18.77
	18.6	16.99	40.68	18.77
	18.62	17	40.68	18.75
	18.63	16.99	40.66	18.77
	18.65	16.98	40.69	18.76
	18.67	16.97	40.7	18.74
	18.68	16.99	40.71	18.74
	18.7	16.99	40.7	18.74
	18.72	16.99	40.71	18.77
	18.73	16.99	40.72	18.76
	18.75	16.99	40.74	18.77
	18.77	16.98	40.74	18.78
	18.78	16.99	40.73	18.79
	18.8	16.99	40.75	18.79
	18.82	16.99	40.75	18.78
	18.83	17	40.76	18.78
	18.85	17.01	40.79	18.81
	18.87	17	40.8	18.82
	18.88	17	40.81	18.82
	18.9	17.01	40.8	18.8
	18.92	17.02	40.83	18.82
	18.93	17.01	40.8	18.8
	18.95	16.99	40.83	18.81
	18.97	17.02	40.83	18.83
	18.98	17.02	40.81	18.79
	19	17.02	40.83	18.78
	19.02	18.42	43.42	20.01
	19.03	17.03	40.87	18.79
	19.05	17.06	40.86	18.81
	19.07	17.05	40.88	18.79
	19.08	17.04	40.86	18.8
	19.1	17.04	40.86	18.8
	19.12	17.04	40.89	18.8
	19.13	17.04	40.89	18.82
	19.15	17.04	40.88	18.8
	19.17	17.04	40.89	18.81
	19.18	17.04	40.88	18.8
	19.2	17.03	40.91	18.8
	19.22	17.03	40.89	18.78
	19.23	17.03	40.9	18.76
	19.25	17.01	40.88	18.75
	19.27	17.02	40.91	18.75
	19.28	17.05	40.91	18.77
	19.3	17.05	40.92	18.77
	19.32	17.05	40.92	18.77
	19.33	17.02	40.94	18.75
	19.35	17.03	40.93	18.75
	19.37	17.02	40.95	18.77
	19.38	17.01	40.95	18.76
	19.4	17.02	40.98	18.77
	19.42	17.02	40.98	18.78
	19.43	17.02	41	18.79
	19.45	17.01	41	18.79
	19.47	17.01	41.01	18.78
	19.48	17.02	41	18.78
	19.5	17.01	41.02	18.8
	19.52	17.01	41.03	18.8
	19.53	17.01	41.02	18.82
	19.55	16.99	41.05	18.8
	19.57	16.99	41.04	18.78
	19.58	17	41.04	18.79
	19.6	16.99	41.05	18.79
	19.62	16.97	41.03	18.77
	19.63	16.98	41.05	18.78
	19.65	16.97	41.05	18.77
	19.67	16.96	41.06	18.75
	19.68	16.96	41.05	18.75
	19.7	16.97	41.05	18.76
	19.72	16.95	41.04	18.76
	19.73	16.94	41.03	18.74
	19.75	16.95	41.03	18.68
	19.77	16.95	41.03	18.72
	19.78	16.95	41.04	18.74
	19.8	16.95	41.04	18.72
	19.82	16.95	41.05	18.74
	19.83	16.93	41.05	18.73
	19.85	16.93	41.06	18.74
	19.87	16.93	41.09	18.72
	19.88	16.9	41.08	18.69
	19.9	16.91	41.09	18.7
	19.92	16.92	41.11	18.71
	19.93	16.91	41.11	18.72
	19.95	16.92	41.11	18.7
	19.97	16.9	41.11	18.7
	19.98	16.89	41.11	18.71
	20	16.87	41.11	18.68
	20.02	18.24	43.65	19.87
	20.03	16.84	41.12	18.7
	20.05	16.85	41.14	18.69
	20.07	16.85	41.15	18.7
	20.08	16.85	41.15	18.7
	20.1	16.86	41.17	18.73
	20.12	16.85	41.17	18.74
	20.13	16.83	41.17	18.72
	20.15	16.83	41.18	18.74
	20.17	16.84	41.16	18.72
	20.18	16.84	41.18	18.68
	20.2	16.85	41.18	18.71
	20.22	16.86	41.21	18.72
	20.23	16.87	41.24	18.73
	20.25	16.87	41.25	18.77
	20.27	16.88	41.24	18.75
	20.28	16.88	41.26	18.76
	20.3	16.88	41.25	18.76
	20.32	16.9	41.26	18.77
	20.33	16.89	41.26	18.77
	20.35	16.89	41.28	18.76
	20.37	16.9	41.29	18.72
	20.38	16.92	41.3	18.77
	20.4	16.92	41.31	18.77
	20.42	16.96	41.32	18.76
	20.43	16.93	41.3	18.76
	20.45	16.95	41.32	18.75
	20.47	16.94	41.34	18.74
	20.48	16.94	41.35	18.76
	20.5	16.93	41.34	18.75
	20.52	16.93	41.34	18.76
	20.53	16.91	41.36	18.75
	20.55	16.94	41.35	18.75
	20.57	16.93	41.35	18.75
	20.58	16.91	41.35	18.73
	20.6	16.91	41.35	18.73
	20.62	16.91	41.36	18.73
	20.63	16.91	41.35	18.72
	20.65	16.88	41.36	18.71
	20.67	16.9	41.36	18.7
	20.68	16.94	41.38	18.72
	20.7	16.9	41.37	18.71
	20.72	16.91	41.38	18.72
	20.73	16.89	41.38	18.72
	20.75	16.9	41.37	18.72
	20.77	16.89	41.39	18.72
	20.78	16.9	41.4	18.69
	20.8	16.9	41.39	18.72
	20.82	16.91	41.39	18.7
	20.83	16.89	41.39	18.72
	20.85	16.89	41.4	18.72
	20.87	16.89	41.41	18.71
	20.88	16.89	41.42	18.72
	20.9	16.86	41.42	18.7
	20.92	16.88	41.42	18.71
	20.93	16.88	41.44	18.7
	20.95	16.87	41.45	18.7
	20.97	16.87	41.45	18.71
	20.98	16.87	41.47	18.74
	21	16.86	41.46	18.74
	21.02	18.21	43.98	19.88
	21.03	16.84	41.47	18.7
	21.05	16.84	41.45	18.68
	21.07	16.82	41.43	18.69
	21.08	16.83	41.43	18.69
	21.1	16.81	41.43	18.69
	21.12	16.81	41.41	18.66
	21.13	16.82	41.43	18.65
	21.15	16.83	41.43	18.65
	21.17	16.8	41.41	18.66
	21.18	16.81	41.43	18.67
	21.2	16.81	41.43	18.65
	21.22	16.8	41.43	18.64
	21.23	16.79	41.45	18.65
	21.25	16.78	41.46	18.64
	21.27	16.79	41.47	18.65
	21.28	16.77	41.44	18.65
	21.3	16.76	41.48	18.64
	21.32	16.77	41.49	18.66
	21.33	16.77	41.49	18.65
	21.35	16.77	41.5	18.64
	21.37	16.76	41.49	18.65
	21.38	16.75	41.48	18.64
	21.4	16.74	41.5	18.65
	21.42	16.76	41.5	18.63
	21.43	16.75	41.49	18.65
	21.45	16.74	41.51	18.63
	21.47	16.72	41.51	18.63
	21.48	16.74	41.53	18.65
	21.5	16.74	41.52	18.65
	21.52	16.72	41.54	18.66
	21.53	16.73	41.53	18.64
	21.55	16.71	41.53	18.61
	21.57	16.71	41.54	18.61
	21.58	16.69	41.53	18.62
	21.6	16.68	41.52	18.61
	21.62	16.68	41.53	18.61
	21.63	16.68	41.53	18.63
	21.65	16.69	41.55	18.65
	21.67	16.69	41.55	18.64
	21.68	16.68	41.54	18.64
	21.7	16.67	41.55	18.64
	21.72	16.68	41.54	18.65
	21.73	16.67	41.57	18.64
	21.75	16.67	41.56	18.63
	21.77	16.67	41.55	18.62
	21.78	16.66	41.57	18.62
	21.8	16.68	41.56	18.61
	21.82	16.68	41.6	18.62
	21.83	16.67	41.59	18.6
	21.85	16.69	41.58	18.58
	21.87	16.7	41.61	18.64
	21.88	16.71	41.62	18.64
	21.9	16.69	41.61	18.61
	21.92	16.69	41.62	18.61
	21.93	16.69	41.62	18.63
	21.95	16.71	41.61	18.64
	21.97	16.7	41.62	18.6
	21.98	16.72	41.62	18.61
	22	16.7	41.63	18.62
	22.02	18.05	44.13	19.75
	22.03	16.72	41.65	18.58
	22.05	16.72	41.67	18.64
	22.07	16.74	41.68	18.66
	22.08	16.76	41.71	18.67
	22.1	16.76	41.7	18.65
	22.12	16.76	41.72	18.64
	22.13	16.76	41.72	18.65
	22.15	16.74	41.71	18.64
	22.17	16.74	41.71	18.68
	22.18	16.76	41.72	18.67
	22.2	16.75	41.73	18.68
	22.22	16.75	41.71	18.68
	22.23	16.73	41.73	18.68
	22.25	16.69	41.71	18.64
	22.27	16.7	41.71	18.68
	22.28	16.68	41.71	18.68
	22.3	16.68	41.72	18.69
	22.32	16.66	41.72	18.67
	22.33	16.65	41.72	18.67
	22.35	16.63	41.71	18.64
	22.37	16.64	41.7	18.62
	22.38	16.61	41.68	18.59
	22.4	16.61	41.67	18.59
	22.42	16.62	41.71	18.64
	22.43	16.6	41.72	18.63
	22.45	16.59	41.73	18.62
	22.47	16.63	41.73	18.65
	22.48	16.62	41.74	18.63
	22.5	16.61	41.72	18.6
	22.52	16.61	41.73	18.6
	22.53	16.6	41.73	18.61
	22.55	16.58	41.74	18.57
	22.57	16.58	41.74	18.59
	22.58	16.58	41.75	18.57
	22.6	16.61	41.77	18.61
	22.62	16.61	41.75	18.57
	22.63	16.61	41.77	18.62
	22.65	16.62	41.78	18.58
	22.67	16.63	41.78	18.59
	22.68	16.64	41.79	18.59
	22.7	16.66	41.81	18.62
	22.72	16.66	41.83	18.65
	22.73	16.68	41.85	18.66
	22.75	16.67	41.83	18.64
	22.77	16.67	41.82	18.63
	22.78	16.65	41.81	18.61
	22.8	16.65	41.85	18.66
	22.82	16.66	41.85	18.65
	22.83	16.67	41.86	18.65
	22.85	16.66	41.86	18.65
	22.87	16.63	41.86	18.61
	22.88	16.63	41.87	18.65
	22.9	16.62	41.88	18.66
	22.92	16.6	41.89	18.65
	22.93	16.59	41.87	18.64
	22.95	16.57	41.87	18.61
	22.97	16.55	41.86	18.59
	22.98	16.53	41.85	18.57
	23	16.53	41.86	18.6
	23.02	17.84	44.38	19.74
	23.03	16.54	41.89	18.6
	23.05	16.53	41.87	18.57
	23.07	16.52	41.88	18.58
	23.08	16.51	41.87	18.56
	23.1	16.5	41.88	18.54
	23.12	16.54	41.9	18.57
	23.13	16.54	41.9	18.53
	23.15	16.56	41.91	18.56
	23.17	16.55	41.91	18.53
	23.18	16.56	41.9	18.56
	23.2	16.59	41.92	18.58
	23.22	16.62	41.95	18.63
	23.23	16.61	41.96	18.63
	23.25	16.62	41.96	18.57
	23.27	16.58	41.94	18.57
	23.28	16.59	41.96	18.59
	23.3	16.62	41.97	18.59
	23.32	16.58	41.98	18.6
	23.33	16.55	41.97	18.62
	23.35	16.54	41.96	18.6
	23.37	16.51	41.97	18.58
	23.38	16.52	41.97	18.59
	23.4	16.49	41.93	18.55
	23.42	16.47	41.92	18.52
	23.43	16.48	41.94	18.56
	23.45	16.45	41.93	18.54
	23.47	16.46	41.92	18.54
	23.48	16.47	41.9	18.53
	23.5	16.46	41.92	18.51
	23.52	16.46	41.93	18.51
	23.53	16.47	41.96	18.49
	23.55	16.47	41.95	18.52
	23.57	16.49	41.97	18.51
	23.58	16.5	41.96	18.52
	23.6	16.51	41.97	18.51
	23.62	16.52	41.97	18.53
	23.63	16.52	41.99	18.54
	23.65	16.53	42.02	18.55
	23.67	16.55	42.04	18.58
	23.68	16.54	42.03	18.57
	23.7	16.56	42.03	18.55
	23.72	16.54	42.03	18.55
	23.73	16.52	42.03	18.57
	23.75	16.54	42.04	18.56
	23.77	16.55	42.04	18.57
	23.78	16.53	42.06	18.58
	23.8	16.49	42.04	18.55
	23.82	16.49	42.04	18.57
	23.83	16.48	42.06	18.57
	23.85	16.47	42.06	18.59
	23.87	16.45	42.06	18.54
	23.88	16.43	42.01	18.51
	23.9	16.41	42.01	18.49
	23.92	16.41	42.03	18.52
	23.93	16.44	42.04	18.53
	23.95	16.42	42.04	18.51
	23.97	16.39	42.01	18.49
	23.98	16.38	42.01	18.48
	24	16.44	42.04	18.53
	24.02	17.76	44.53	19.63
	24.03	16.46	42.06	18.48
	24.05	16.47	42.05	18.51
	24.07	16.46	42.05	18.49
	24.08	16.49	42.08	18.54
	24.1	16.52	42.08	18.57
	24.12	16.51	42.1	18.57
	24.13	16.51	42.08	18.52
	24.15	16.51	42.09	18.56
	24.17	16.5	42.08	18.53
	24.18	16.5	42.1	18.56
	24.2	16.51	42.11	18.56
	24.22	16.52	42.09	18.56
	24.23	16.5	42.1	18.59
	24.25	16.47	42.09	18.58
	24.27	16.46	42.1	18.55
	24.28	16.43	42.1	18.57
	24.3	16.42	42.09	18.55
	24.32	16.44	42.08	18.51
	24.33	16.41	42.06	18.49
	24.35	16.39	42.03	18.49
	24.37	16.39	42.06	18.52
	24.38	16.41	42.08	18.5
	24.4	16.4	42.04	18.48
	24.42	16.4	42.05	18.48
	24.43	16.38	42.05	18.48
	24.45	16.39	42.05	18.45
	24.47	16.43	42.07	18.49
	24.48	16.44	42.09	18.49
	24.5	16.45	42.07	18.48
	24.52	16.46	42.06	18.48
	24.53	16.47	42.11	18.52
	24.55	16.5	42.15	18.55
	24.57	16.5	42.15	18.54
	24.58	16.49	42.13	18.51
	24.6	16.49	42.13	18.52
	24.62	16.49	42.15	18.55
	24.63	16.49	42.15	18.53
	24.65	16.48	42.14	18.55
	24.67	16.44	42.12	18.55
	24.68	16.44	42.15	18.54
	24.7	16.43	42.16	18.53
	24.72	16.41	42.16	18.53
	24.73	16.38	42.14	18.48
	24.75	16.36	42.1	18.45
	24.77	16.36	42.14	18.48
	24.78	16.33	42.14	18.48
	24.8	16.36	42.15	18.49
	24.82	16.36	42.12	18.46
	24.83	16.34	42.13	18.46
	24.85	16.36	42.13	18.44
	24.87	16.39	42.15	18.49
	24.88	16.38	42.17	18.45
	24.9	16.39	42.17	18.45
	24.92	16.41	42.17	18.45
	24.93	16.4	42.16	18.46
	24.95	16.4	42.16	18.44
	24.97	16.41	42.17	18.47
	24.98	16.4	42.17	18.45
	25	16.4	42.18	18.47
	25.02	17.72	44.68	19.61
	25.03	16.42	42.23	18.48
	25.05	16.42	42.25	18.5
	25.07	16.43	42.23	18.5
	25.08	16.44	42.22	18.49
	25.1	16.47	42.24	18.51
	25.12	16.43	42.22	18.46
	25.13	16.45	42.25	18.5
	25.15	16.48	42.27	18.51
	25.17	16.51	42.26	18.52
	25.18	16.57	42.29	18.51
	25.2	16.6	42.28	18.53
	25.22	16.67	42.28	18.49
	25.23	16.79	42.29	18.54
	25.25	16.93	42.3	18.53
	25.27	17.11	42.35	18.55
	25.28	17.33	42.4	18.55
	25.3	17.59	42.41	18.55
	25.32	17.87	42.51	18.55
	25.33	18.21	42.59	18.58
	25.35	18.57	42.7	18.55
	25.37	18.94	42.87	18.57
	25.38	19.31	43.08	18.56
	25.4	19.71	43.36	18.54
	25.42	20.1	43.71	18.57
	25.43	20.51	44.11	18.6
	25.45	20.91	44.54	18.61
	25.47	21.27	45.05	18.6
	25.48	21.68	45.64	18.64
	25.5	22.04	46.23	18.64
	25.52	22.37	46.92	18.62
	25.53	22.69	47.64	18.65
	25.55	23	48.48	18.69
	25.57	23.3	49.37	18.68
	25.58	23.61	50.31	18.71
	25.6	23.9	51.3	18.73
	25.62	24.15	52.28	18.78
	25.63	24.41	53.32	18.85
	25.65	24.64	54.33	18.92
	25.67	24.86	55.36	18.99
	25.68	25.04	56.38	19.13
	25.7	25.25	57.41	19.33
	25.72	25.45	58.4	19.54
	25.73	25.64	59.36	19.8
	25.75	25.8	60.3	20.12
	25.77	25.96	61.18	20.48
	25.78	26.12	62.09	20.89
	25.8	26.27	62.9	21.33
	25.82	26.41	63.68	21.81
	25.83	26.53	64.43	22.32
	25.85	26.65	65.15	22.82
	25.87	26.77	65.84	23.42
	25.88	26.85	66.48	24.03
	25.9	26.97	67.11	24.69
	25.92	27.1	67.68	25.34
	25.93	27.18	68.29	26.01
	25.95	27.28	68.8	26.67
	25.97	27.32	69.3	27.32
	25.98	27.39	69.74	27.99
	26	27.48	70.22	28.6
	26.02	28.93	73.33	30.47
	26.03	27.6	71.09	29.78
	26.05	27.67	71.5	30.33
	26.07	27.72	71.85	30.82
	26.08	27.77	72.2	31.28
	26.1	27.82	72.56	31.8
	26.12	27.89	72.92	32.24
	26.13	27.97	73.24	32.64
	26.15	28.04	73.55	33.03
	26.17	28.08	73.86	33.39
	26.18	28.15	74.15	33.72
	26.2	28.23	74.44	34.05
	26.22	28.32	74.71	34.35
	26.23	28.39	74.98	34.63
	26.25	28.45	75.26	34.91
	26.27	28.54	75.52	35.23
	26.28	28.57	75.78	35.47
	26.3	28.65	75.99	35.67
	26.32	28.68	76.22	35.88
	26.33	28.74	76.45	36.07
	26.35	28.77	76.69	36.29
	26.37	28.84	76.87	36.45
	26.38	28.88	77.1	36.64
	26.4	28.92	77.33	36.81
	26.42	28.95	77.54	36.98
	26.43	28.96	77.7	37.1
	26.45	29.01	77.87	37.27
	26.47	29.02	78.08	37.4
	26.48	29.04	78.26	37.51
	26.5	29.06	78.39	37.59
	26.52	29.09	78.57	37.7
	26.53	29.11	78.73	37.83
	26.55	29.14	78.91	37.95
	26.57	29.22	79.11	38.06
	26.58	29.24	79.27	38.14
	26.6	29.31	79.45	38.23
	26.62	29.34	79.59	38.32
	26.63	29.41	79.77	38.44
	26.65	29.46	79.92	38.54
	26.67	29.49	80.07	38.65
	26.68	29.56	80.25	38.73
	26.7	29.59	80.41	38.87
	26.72	29.66	80.61	39
	26.73	29.7	80.76	39.04
	26.75	29.74	80.9	39.14
	26.77	29.77	81.06	39.25
	26.78	29.77	81.21	39.33
	26.8	29.79	81.33	39.41
	26.82	29.79	81.46	39.51
	26.83	29.83	81.59	39.59
	26.85	29.85	81.74	39.65
	26.87	29.85	81.85	39.72
	26.88	29.84	81.96	39.75
	26.9	29.88	82.07	39.81
	26.92	29.88	82.24	39.94
	26.93	29.95	82.36	40
	26.95	29.94	82.44	40.03
	26.97	29.98	82.56	40.11
	26.98	30.04	82.7	40.16
	27	30.09	82.84	40.23
	27.02	31.52	85.64	41.63
	27.03	30.17	83.05	40.37
	27.05	30.21	83.19	40.49
	27.07	30.26	83.36	40.6
	27.08	30.29	83.46	40.64
	27.1	30.33	83.55	40.7
	27.12	30.33	83.71	40.8
	27.13	30.36	83.82	40.86
	27.15	30.38	83.94	40.93
	27.17	30.35	84.05	40.98
	27.18	30.39	84.14	41.06
	27.2	30.38	84.25	41.12
	27.22	30.41	84.33	41.15
	27.23	30.4	84.4	41.15
	27.25	30.39	84.52	41.21
	27.27	30.4	84.62	41.28
	27.28	30.45	84.72	41.34
	27.3	30.46	84.81	41.37
	27.32	30.48	84.9	41.44
	27.33	30.53	85	41.48
	27.35	30.59	85.14	41.53
	27.37	30.62	85.22	41.6
	27.38	30.64	85.33	41.66
	27.4	30.68	85.43	41.69
	27.42	30.72	85.56	41.82
	27.43	30.77	85.69	41.89
	27.45	30.79	85.74	41.91
	27.47	30.81	85.82	41.94
	27.48	30.79	85.91	42
	27.5	30.82	86.02	42.08
	27.52	30.86	86.11	42.14
	27.53	30.84	86.19	42.17
	27.55	30.84	86.3	42.23
	27.57	30.84	86.35	42.28
	27.58	30.83	86.42	42.31
	27.6	30.82	86.51	42.3
	27.62	30.83	86.56	42.31
	27.63	30.84	86.65	42.39
	27.65	30.88	86.73	42.42
	27.67	30.89	86.81	42.44
	27.68	30.89	86.89	42.49
	27.7	30.94	86.96	42.52
	27.72	30.97	87.03	42.58
	27.73	31.02	87.12	42.61
	27.75	31.03	87.21	42.64
	27.77	31.08	87.31	42.59
	27.78	31.09	87.41	42.62
	27.8	31.13	87.49	42.72
	27.82	31.18	87.56	42.78
	27.83	31.19	87.67	42.85
	27.85	31.2	87.69	42.86
	27.87	31.21	87.81	42.85
	27.88	31.24	87.86	42.94
	27.9	31.22	87.93	42.97
	27.92	31.25	88	43.02
	27.93	31.27	88.06	43.06
	27.95	31.28	88.15	43.09
	27.97	31.29	88.24	43.13
	27.98	31.32	88.26	43.18
	28	31.3	88.32	43.22
	28.02	32.67	91.14	44.54
	28.03	31.3	88.4	43.26
	28.05	31.32	88.49	43.28
	28.07	31.31	88.52	43.35
	28.08	31.32	88.61	43.36
	28.1	31.32	88.67	43.39
	28.12	31.33	88.72	43.4
	28.13	31.34	88.78	43.42
	28.15	31.33	88.8	43.45
	28.17	31.32	88.84	43.44
	28.18	31.32	88.91	43.46
	28.2	31.33	88.98	43.51
	28.22	31.34	89.04	43.56
	28.23	31.33	89.13	43.56
	28.25	31.37	89.23	43.61
	28.27	31.39	89.25	43.61
	28.28	31.39	89.27	43.65
	28.3	31.41	89.33	43.69
	28.32	31.41	89.39	43.71
	28.33	31.43	89.44	43.71
	28.35	31.45	89.51	43.72
	28.37	31.49	89.57	43.77
	28.38	31.5	89.62	43.8
	28.4	31.52	89.66	43.82
	28.42	31.55	89.72	43.85
	28.43	31.58	89.81	43.9
	28.45	31.59	89.87	43.94
	28.47	31.63	89.94	44.02
	28.48	31.65	89.98	44.01
	28.5	31.66	90.01	44.04
	28.52	31.65	90.07	44.06
	28.53	31.68	90.11	44.08
	28.55	31.69	90.18	44.11
	28.57	31.67	90.2	44.19
	28.58	31.65	90.26	44.17
	28.6	31.65	90.3	44.21
	28.62	31.64	90.33	44.24
	28.63	31.63	90.37	44.24
	28.65	31.66	90.39	44.26
	28.67	31.65	90.41	44.27
	28.68	31.62	90.42	44.23
	28.7	31.63	90.48	44.25
	28.72	31.66	90.53	44.3
	28.73	31.66	90.57	44.35
	28.75	31.68	90.6	44.35
	28.77	31.72	90.66	44.38
	28.78	31.71	90.7	44.39
	28.8	31.72	90.72	44.38
	28.82	31.72	90.76	44.41
	28.83	31.73	90.81	44.44
	28.85	31.74	90.85	44.43
	28.87	31.77	90.91	44.46
	28.88	31.8	90.95	44.51
	28.9	31.81	90.96	44.51
	28.92	31.85	90.99	44.53
	28.93	31.87	91.07	44.54
	28.95	31.88	91.09	44.54
	28.97	31.91	91.15	44.55
	28.98	31.91	91.2	44.62
	29	31.94	91.29	44.69
	29.02	33.31	94.08	46
	29.03	31.96	91.31	44.66
	29.05	31.94	91.34	44.7
	29.07	31.97	91.4	44.74
	29.08	31.98	91.47	44.77
	29.1	31.97	91.47	44.8
	29.12	31.95	91.51	44.82
	29.13	31.92	91.53	44.86
	29.15	31.92	91.6	44.87
	29.17	31.91	91.59	44.83
	29.18	31.91	91.59	44.79
	29.2	31.92	91.62	44.85
	29.22	31.93	91.67	44.88
	29.23	31.94	91.68	44.85
	29.25	31.94	91.73	44.87
	29.27	32	91.77	44.9
	29.28	32	91.81	44.9
	29.3	32.03	91.87	44.92
	29.32	32.04	91.86	44.92
	29.33	32.07	91.94	44.99
	29.35	32.1	92	45.05
	29.37	32.11	92.02	45.01
	29.38	32.09	92.04	45.04
	29.4	32.1	92.06	45.08
	29.42	32.12	92.12	45.1
	29.43	32.1	92.12	45.13
	29.45	32.1	92.14	45.13
	29.47	32.08	92.2	45.16
	29.48	32.08	92.22	45.17
	29.5	32.05	92.24	45.18
	29.52	32.05	92.24	45.15
	29.53	32.04	92.23	45.15
	29.55	32.04	92.27	45.16
	29.57	32.07	92.32	45.19
	29.58	32.08	92.36	45.19
	29.6	32.08	92.31	45.2
	29.62	32.09	92.34	45.2
	29.63	32.08	92.37	45.21
	29.65	32.15	92.44	45.26
	29.67	32.15	92.44	45.25
	29.68	32.17	92.45	45.27
	29.7	32.19	92.48	45.28
	29.72	32.21	92.54	45.3
	29.73	32.24	92.57	45.33
	29.75	32.25	92.61	45.38
	29.77	32.28	92.63	45.4
	29.78	32.28	92.68	45.38
	29.8	32.28	92.7	45.41
	29.82	32.26	92.76	45.42
	29.83	32.27	92.79	45.43
	29.85	32.28	92.82	45.46
	29.87	32.29	92.82	45.48
	29.88	32.25	92.81	45.49
	29.9	32.23	92.87	45.5
	29.92	32.23	92.86	45.52
	29.93	32.23	92.91	45.52
	29.95	32.23	92.9	45.52
	29.97	32.23	92.89	45.49
	29.98	32.22	92.88	45.46
	30	32.21	92.94	45.5
	30.02	33.53	95.73	46.82
	30.03	32.25	92.96	45.53
	30.05	32.22	92.99	45.52
	30.07	32.22	93	45.54
	30.08	32.24	93.02	45.56
	30.1	32.25	93.07	45.51
	30.12	32.31	93.1	45.57
	30.13	32.33	93.12	45.56
	30.15	32.35	93.15	45.57
	30.17	32.36	93.15	45.59
	30.18	32.38	93.17	45.6
	30.2	32.39	93.23	45.62
	30.22	32.4	93.27	45.66
	30.23	32.42	93.29	45.71
	30.25	32.45	93.32	45.71
	30.27	32.45	93.35	45.69
	30.28	32.45	93.34	45.71
	30.3	32.43	93.36	45.71
	30.32	32.44	93.41	45.76
	30.33	32.46	93.45	45.76
	30.35	32.46	93.47	45.78
	30.37	32.46	93.44	45.79
	30.38	32.43	93.41	45.77
	30.4	32.43	93.48	45.82
	30.42	32.42	93.47	45.81
	30.43	32.42	93.47	45.83
	30.45	32.4	93.52	45.86
	30.47	32.42	93.53	45.86
	30.48	32.4	93.55	45.85
	30.5	32.43	93.55	45.83
	30.52	32.42	93.55	45.83
	30.53	32.4	93.53	45.8
	30.55	32.4	93.56	45.8
	30.57	32.41	93.59	45.84
	30.58	32.41	93.61	45.86
	30.6	32.42	93.62	45.87
	30.62	32.42	93.65	45.87
	30.63	32.46	93.66	45.87
	30.65	32.45	93.66	45.87
	30.67	32.44	93.65	45.87
	30.68	32.46	93.7	45.88
	30.7	32.45	93.72	45.88
	30.72	32.5	93.72	45.94
	30.73	32.51	93.76	45.89
	30.75	32.53	93.74	45.91
	30.77	32.55	93.81	45.93
	30.78	32.57	93.84	45.93
	30.8	32.58	93.85	45.98
	30.82	32.61	93.89	46.03
	30.83	32.64	93.93	46.03
	30.85	32.63	93.9	46.01
	30.87	32.6	93.92	46.01
	30.88	32.61	93.95	46.05
	30.9	32.64	93.97	46.06
	30.92	32.64	93.99	46.07
	30.93	32.62	93.98	46.08
	30.95	32.61	93.96	46.08
	30.97	32.62	93.99	46.09
	30.98	32.59	94.01	46.1
	31	32.57	94.02	46.1
	31.02	33.89	96.78	47.41
	31.03	32.56	94.01	46.08
	31.05	32.57	94.02	46.05
	31.07	32.55	94.04	46.06
	31.08	32.55	94.03	46.05
	31.1	32.55	94.03	46.09
	31.12	32.56	94.07	46.1
	31.13	32.6	94.08	46.11
	31.15	32.59	94.1	46.08
	31.17	32.59	94.13	46.09
	31.18	32.58	94.1	46.11
	31.2	32.59	94.13	46.07
	31.22	32.61	94.15	46.08
	31.23	32.64	94.16	46.12
	31.25	32.65	94.19	46.12
	31.27	32.69	94.21	46.12
	31.28	32.67	94.19	46.13
	31.3	32.67	94.21	46.13
	31.32	32.71	94.23	46.13
	31.33	32.72	94.26	46.15
	31.35	32.72	94.27	46.14
	31.37	32.71	94.32	46.19
	31.38	32.75	94.34	46.21
	31.4	32.78	94.38	46.25
	31.42	32.76	94.38	46.28
	31.43	32.79	94.41	46.27
	31.45	32.79	94.42	46.25
	31.47	32.81	94.42	46.23
	31.48	32.79	94.43	46.24
	31.5	32.81	94.45	46.25
	31.52	32.76	94.45	46.24
	31.53	32.8	94.48	46.25
	31.55	32.79	94.5	46.28
	31.57	32.81	94.46	46.3
	31.58	32.81	94.51	46.3
	31.6	32.83	94.52	46.3
	31.62	32.81	94.53	46.31
	31.63	32.8	94.54	46.32
	31.65	32.79	94.54	46.3
	31.67	32.79	94.54	46.32
	31.68	32.77	94.55	46.33
	31.7	32.78	94.6	46.34
	31.72	32.77	94.59	46.32
	31.73	32.78	94.58	46.35
	31.75	32.76	94.64	46.36
	31.77	32.76	94.62	46.36
	31.78	32.77	94.63	46.36
	31.8	32.76	94.59	46.32
	31.82	32.75	94.61	46.33
	31.83	32.76	94.6	46.34
	31.85	32.76	94.61	46.31
	31.87	32.75	94.6	46.29
	31.88	32.74	94.63	46.32
	31.9	32.76	94.65	46.31
	31.92	32.76	94.65	46.3
	31.93	32.77	94.68	46.32
	31.95	32.77	94.69	46.34
	31.97	32.78	94.69	46.34
	31.98	32.78	94.7	46.35
	32	32.78	94.69	46.37
	32.02	34.08	97.47	47.65
	32.03	32.77	94.71	46.36
	32.05	32.77	94.73	46.39
	32.07	32.8	94.73	46.37
	32.08	32.79	94.77	46.38
	32.1	32.78	94.75	46.37
	32.12	32.79	94.76	46.38
	32.13	32.8	94.75	46.39
	32.15	32.81	94.79	46.39
	32.17	32.79	94.8	46.41
	32.18	32.79	94.8	46.38
	32.2	32.82	94.81	46.42
	32.22	32.81	94.86	46.41
	32.23	32.84	94.86	46.42
	32.25	32.82	94.86	46.43
	32.27	32.84	94.86	46.43
	32.28	32.85	94.86	46.43
	32.3	32.86	94.89	46.45
	32.32	32.85	94.9	46.45
	32.33	32.86	94.9	46.47
	32.35	32.86	94.91	46.47
	32.37	32.85	94.93	46.45
	32.38	32.88	94.92	46.46
	32.4	32.87	94.92	46.48
	32.42	32.88	94.94	46.49
	32.43	32.89	94.97	46.5
	32.45	32.88	94.98	46.49
	32.47	32.88	94.96	46.49
	32.48	32.87	94.97	46.48
	32.5	32.9	94.98	46.5
	32.52	32.9	95.02	46.52
	32.53	32.88	94.99	46.5
	32.55	32.89	95	46.5
	32.57	32.89	95.03	46.5
	32.58	32.9	95.07	46.52
	32.6	32.9	95.02	46.51
	32.62	32.91	95.04	46.51
	32.63	32.9	95.06	46.5
	32.65	32.91	95.08	46.51
	32.67	32.9	95.05	46.51
	32.68	32.9	95.09	46.52
	32.7	32.92	95.07	46.52
	32.72	32.91	95.1	46.54
	32.73	32.92	95.07	46.54
	32.75	32.93	95.07	46.54
	32.77	32.95	95.08	46.55
	32.78	32.93	95.06	46.52
	32.8	32.94	95.11	46.54
	32.82	32.94	95.12	46.54
	32.83	32.95	95.09	46.56
	32.85	32.93	95.1	46.54
	32.87	32.96	95.1	46.54
	32.88	32.97	95.14	46.56
	32.9	32.97	95.16	46.57
	32.92	32.97	95.15	46.55
	32.93	32.98	95.16	46.55
	32.95	32.97	95.15	46.54
	32.97	32.97	95.14	46.55
	32.98	32.98	95.12	46.55
	33	32.97	95.18	46.57
	33.02	34.25	97.9	47.84
	33.03	32.96	95.15	46.51
	33.05	32.97	95.16	46.57
	33.07	32.99	95.18	46.58
	33.08	32.98	95.16	46.56
	33.1	32.99	95.18	46.56
	33.12	32.98	95.21	46.56
	33.13	33.01	95.18	46.57
	33.15	33	95.18	46.57
	33.17	32.99	95.17	46.58
	33.18	32.99	95.19	46.59
	33.2	33	95.2	46.58
	33.22	33.01	95.22	46.57
	33.23	33.03	95.19	46.59
	33.25	33.01	95.22	46.59
	33.27	33.03	95.22	46.6
[truncated: 1,609 more rows]

## Sheet: Figure 3e(ii)
Figure 3e(ii)
	ΔISC Forskolin/IBMX (µA/cm2)
	ETI	ETI + NB1-R10/TNB-R10 (75 µM/30 µM)	ETI + NB1-R10/TNB-R10 (10 µM/10 µM)
	29.14	96.62	57.83
	21.52	89.9	51.87
	18.03	94.61	42.98
	13.62	62.35	41.33
	14.58	59.72
	9.42	81.73
	12.15	47.17
	4.14	51.33
	5.3	73.1
	47.49	129.62
	25.62	115.58
	33.77
	27.26

## Sheet: Figure 3e(iii)
	ΔISC CFTRinh-172 (µA/cm2)
	ETI	ETI + NB1-R10/TNB-R10 (75 µM/30 µM)	ETI + NB1-R10/TNB-R10 (10 µM/10 µM)
	-29.93	-94.65	-50.92
	-25.43	-91.68	-43.98
	-22.59	-95.87	-36.15
	-20.93	-73.63	-34.64
	-21.5	-71.25
	-16.26	-88.7
	-19.92	-63.09
	-11.14	-70.68
	-12.59	-82.51
	-38.56	-106.6
	-17.53	-92.76
	-27.25
	-21.85
