# Supplementary material for: A cell-permeable nanobody to restore F508del cystic fibrosis transmembrane conductance regulator activity
Source: Nat Chem Biol. 2026 Apr 17;22(7):1155–64. doi: 10.1038/s41589-026-02199-w (PMC13303082; doi:10.1038/s41589-026-02199-w)
Supplement: Supplementary file 5 — Statistical source data. [file 41589_2026_2199_MOESM5_ESM.xlsx]

## Sheet: Figure 4c
Figure 4c - Isc tracings
	Isc (µA/cm2)
Time (min)	Vehicle	NB1-R10/TNB-R10 (10/10 µM)	NB1-R10/TNB-R10 (75/30 µM)
0	13.91	14.92	23.85
0.02	13.95	14.98	23.9
0.03	14.65	15.91	24.78
0.05	13.99	15.02	23.89
0.07	13.98	15.01	23.86
0.08	13.93	14.96	23.83
0.1	13.9	14.93	23.8
0.12	13.87	14.89	23.81
0.13	13.86	14.92	23.82
0.15	13.91	14.96	23.88
0.17	13.99	15.03	23.95
0.18	14.02	15.1	23.96
0.2	13.99	15.08	23.94
0.22	13.96	15.04	23.87
0.23	13.91	14.95	23.82
0.25	13.84	14.85	23.76
0.27	13.81	14.82	23.74
0.28	13.77	14.78	23.71
0.3	13.81	14.86	23.81
0.32	13.87	14.9	23.87
0.33	13.91	14.98	23.89
0.35	13.92	15.01	23.93
0.37	13.94	15.03	23.92
0.38	13.93	15.05	23.9
0.4	13.87	14.99	23.84
0.42	13.85	14.95	23.84
0.43	13.82	14.92	23.79
0.45	13.8	14.88	23.79
0.47	13.81	14.89	23.81
0.48	13.83	14.89	23.84
0.5	13.87	14.93	23.87
0.52	13.89	15	23.89
0.53	13.92	15.02	23.87
0.55	13.89	15.01	23.83
0.57	13.85	14.96	23.78
0.58	13.78	14.87	23.71
0.6	13.74	14.8	23.72
0.62	13.72	14.77	23.69
0.63	13.75	14.82	23.77
0.65	13.83	14.92	23.84
0.67	13.88	15.05	23.91
0.68	13.94	15.12	23.93
0.7	13.94	15.07	23.87
0.72	13.89	15	23.82
0.73	13.83	14.9	23.76
0.75	13.79	14.83	23.74
0.77	13.74	14.8	23.71
0.78	13.73	14.81	23.76
0.8	13.78	14.87	23.77
0.82	13.82	14.9	23.83
0.83	13.86	14.95	23.84
0.85	13.87	14.96	23.79
0.87	13.88	14.95	23.81
0.88	13.83	14.91	23.76
0.9	13.8	14.89	23.75
0.92	13.77	14.86	23.71
0.93	13.72	14.81	23.71
0.95	13.71	14.8	23.7
0.97	13.73	14.77	23.69
0.98	13.71	14.81	23.73
1	13.76	14.83	23.76
1.02	13.78	14.87	23.79
1.03	14.48	15.82	24.72
1.05	13.85	14.97	23.86
1.07	13.87	15	23.86
1.08	13.87	15.01	23.86
1.1	13.84	14.97	23.82
1.12	13.81	14.93	23.77
1.13	13.76	14.85	23.73
1.15	13.7	14.79	23.66
1.17	13.67	14.7	23.63
1.18	13.64	14.67	23.62
1.2	13.65	14.7	23.64
1.22	13.68	14.76	23.7
1.23	13.69	14.81	23.73
1.25	13.74	14.87	23.81
1.27	13.78	14.93	23.8
1.28	13.81	14.96	23.81
1.3	13.78	14.95	23.76
1.32	13.76	14.89	23.72
1.33	13.7	14.83	23.7
1.35	13.66	14.79	23.65
1.37	13.66	14.78	23.7
1.38	13.67	14.78	23.69
1.4	13.68	14.81	23.73
1.42	13.71	14.85	23.76
1.43	13.75	14.91	23.79
1.45	13.76	14.91	23.78
1.47	13.74	14.92	23.75
1.48	13.71	14.87	23.71
1.5	13.68	14.83	23.64
1.52	13.65	14.75	23.6
1.53	13.59	14.7	23.57
1.55	13.57	14.68	23.58
1.57	13.58	14.69	23.62
1.58	13.61	14.72	23.62
1.6	13.63	14.74	23.67
1.62	13.65	14.8	23.68
1.63	13.69	14.85	23.75
1.65	13.73	14.92	23.77
1.67	13.76	14.96	23.8
1.68	13.75	15	23.81
1.7	13.79	14.97	23.77
1.72	13.76	14.94	23.77
1.73	13.7	14.87	23.68
1.75	13.63	14.82	23.62
1.77	13.6	14.74	23.58
1.78	13.58	14.7	23.58
1.8	13.58	14.71	23.63
1.82	13.63	14.76	23.65
1.83	13.67	14.82	23.7
1.85	13.68	14.85	23.67
1.87	13.72	14.87	23.66
1.88	13.68	14.84	23.64
1.9	13.67	14.8	23.6
1.92	13.62	14.77	23.58
1.93	13.58	14.71	23.55
1.95	13.57	14.71	23.58
1.97	13.57	14.71	23.58
1.98	13.6	14.75	23.64
2	13.62	14.82	23.7
2.02	13.71	14.88	23.73
2.03	14.38	15.8	24.64
2.05	13.72	14.92	23.73
2.07	13.7	14.88	23.72
2.08	13.65	14.83	23.64
2.1	13.61	14.76	23.61
2.12	13.57	14.7	23.54
2.13	13.54	14.63	23.51
2.15	13.51	14.6	23.51
2.17	13.48	14.58	23.48
2.18	13.5	14.62	23.51
2.2	13.49	14.6	23.51
2.22	13.52	14.68	23.58
2.23	13.56	14.73	23.62
2.25	13.58	14.77	23.64
2.27	13.6	14.8	23.68
2.28	13.61	14.82	23.65
2.3	13.63	14.83	23.68
2.32	13.61	14.84	23.65
2.33	13.63	14.83	23.66
2.35	13.64	14.85	23.64
2.37	13.63	14.83	23.62
2.38	13.59	14.79	23.61
2.4	13.56	14.73	23.58
2.42	13.56	14.76	23.58
2.43	13.52	14.72	23.53
2.45	13.5	14.73	23.56
2.47	13.49	14.66	23.56
2.48	13.48	14.67	23.54
2.5	13.51	14.68	23.58
2.52	13.5	14.67	23.56
2.53	13.48	14.7	23.6
2.55	13.51	14.71	23.59
2.57	13.54	14.74	23.63
2.58	13.56	14.77	23.63
2.6	13.58	14.77	23.63
2.62	13.6	14.82	23.65
2.63	13.6	14.81	23.59
2.65	13.58	14.83	23.62
2.67	13.58	14.81	23.58
2.68	13.56	14.79	23.56
2.7	13.54	14.73	23.55
2.72	13.51	14.72	23.51
2.73	13.48	14.68	23.53
2.75	13.46	14.63	23.43
2.77	13.4	14.57	23.46
2.78	13.4	14.57	23.45
2.8	13.39	14.55	23.43
2.82	13.41	14.6	23.5
2.83	13.44	14.64	23.51
2.85	13.51	14.75	23.6
2.87	13.58	14.81	23.63
2.88	13.59	14.87	23.64
2.9	13.6	14.88	23.66
2.92	13.58	14.86	23.61
2.93	13.55	14.82	23.58
2.95	13.53	14.76	23.53
2.97	13.49	14.69	23.5
2.98	13.45	14.66	23.46
3	13.41	14.61	23.45
3.02	13.41	14.61	23.43
3.03	14.05	15.47	24.33
3.05	13.4	14.62	23.49
3.07	13.44	14.63	23.5
3.08	13.45	14.67	23.52
3.1	13.51	14.71	23.55
3.12	13.5	14.74	23.51
3.13	13.52	14.74	23.53
3.15	13.51	14.74	23.49
3.17	13.48	14.71	23.47
3.18	13.47	14.69	23.47
3.2	13.43	14.66	23.45
3.22	13.41	14.62	23.45
3.23	13.4	14.57	23.43
3.25	13.36	14.58	23.45
3.27	13.38	14.57	23.46
3.28	13.37	14.58	23.49
3.3	13.42	14.64	23.51
3.32	13.46	14.67	23.53
3.33	13.48	14.71	23.59
3.35	13.52	14.76	23.56
3.37	13.51	14.78	23.58
3.38	13.51	14.75	23.53
3.4	13.47	14.67	23.5
3.42	13.41	14.62	23.43
3.43	13.36	14.55	23.4
3.45	13.31	14.5	23.37
3.47	13.3	14.46	23.35
3.48	13.31	14.48	23.38
3.5	13.33	14.51	23.4
3.52	13.34	14.54	23.44
3.53	13.35	14.58	23.47
3.55	13.39	14.62	23.48
3.57	13.4	14.65	23.54
3.58	13.41	14.67	23.52
3.6	13.43	14.69	23.54
3.62	13.43	14.7	23.53
3.63	13.4	14.67	23.53
3.65	13.41	14.69	23.54
3.67	13.4	14.68	23.53
3.68	13.4	14.65	23.51
3.7	13.4	14.67	23.5
3.72	13.4	14.66	23.53
3.73	13.38	14.66	23.49
3.75	13.38	14.65	23.5
3.77	13.37	14.62	23.49
3.78	13.35	14.61	23.47
3.8	13.33	14.59	23.48
3.82	13.33	14.58	23.45
3.83	13.32	14.54	23.43
3.85	13.29	14.53	23.42
3.87	13.28	14.51	23.39
3.88	13.26	14.46	23.37
3.9	13.25	14.44	23.36
3.92	13.23	14.44	23.35
3.93	13.21	14.41	23.32
3.95	13.23	14.42	23.33
3.97	13.24	14.42	23.29
3.98	13.25	14.44	23.3
4	13.26	14.46	23.34
4.02	13.31	14.5	23.35
4.03	13.97	15.43	24.26
4.05	13.36	14.59	23.4
4.07	13.37	14.64	23.44
4.08	13.39	14.68	23.47
4.1	13.4	14.7	23.47
4.12	13.44	14.7	23.51
4.13	13.42	14.68	23.5
4.15	13.42	14.69	23.5
4.17	13.42	14.69	23.5
4.18	13.39	14.68	23.54
4.2	13.41	14.67	23.5
4.22	13.4	14.69	23.48
4.23	13.41	14.69	23.52
4.25	13.4	14.7	23.49
4.27	13.4	14.67	23.52
4.28	13.42	14.67	23.5
4.3	13.39	14.67	23.5
4.32	13.4	14.68	23.5
4.33	13.39	14.68	23.49
4.35	13.38	14.68	23.5
4.37	13.39	14.7	23.49
4.38	13.37	14.68	23.5
4.4	13.37	14.66	23.5
4.42	13.39	14.67	23.47
4.43	13.36	14.67	23.48
4.45	13.38	14.67	23.49
4.47	13.38	14.67	23.5
4.48	13.36	14.66	23.5
4.5	13.37	14.67	23.5
4.52	13.37	14.67	23.5
4.53	13.38	14.66	23.5
4.55	13.37	14.67	23.49
4.57	13.34	14.65	23.48
4.58	13.37	14.64	23.51
4.6	13.36	14.63	23.48
4.62	13.34	14.61	23.49
4.63	13.33	14.61	23.49
4.65	13.32	14.59	23.45
4.67	13.32	14.62	23.48
4.68	13.34	14.62	23.47
4.7	13.35	14.62	23.5
4.72	13.34	14.62	23.48
4.73	13.35	14.63	23.48
4.75	13.35	14.64	23.49
4.77	13.34	14.65	23.44
4.78	13.32	14.62	23.46
4.8	13.3	14.58	23.4
4.82	13.26	14.5	23.35
4.83	13.21	14.48	23.3
4.85	13.17	14.4	23.25
4.87	13.11	14.34	23.27
4.88	13.11	14.36	23.25
4.9	13.14	14.39	23.31
4.92	13.19	14.48	23.37
4.93	13.24	14.55	23.42
4.95	13.27	14.57	23.44
4.97	13.27	14.58	23.39
4.98	13.19	14.53	23.36
5	13.14	14.46	23.31
5.02	13.13	14.43	23.34
5.03	13.77	15.29	24.22
5.05	13.16	14.45	23.36
5.07	13.15	14.47	23.39
5.08	13.19	14.49	23.38
5.1	13.19	14.52	23.42
5.12	13.24	14.56	23.39
5.13	13.24	14.56	23.4
5.15	13.22	14.55	23.37
5.17	13.23	14.57	23.37
5.18	13.22	14.55	23.35
5.2	13.21	14.54	23.33
5.22	13.18	14.52	23.33
5.23	13.15	14.48	23.28
5.25	13.16	14.42	23.25
5.27	13.09	14.36	23.25
5.28	13.08	14.34	23.22
5.3	13.05	14.33	23.24
5.32	13.05	14.3	23.23
5.33	13.05	14.35	23.25
5.35	13.06	14.36	23.27
5.37	13.09	14.37	23.28
5.38	13.14	14.43	23.33
5.4	13.15	14.49	23.33
5.42	13.18	14.54	23.37
5.43	13.21	14.56	23.4
5.45	13.21	14.61	23.42
5.47	13.24	14.6	23.43
5.48	13.23	14.58	23.38
5.5	13.21	14.56	23.38
5.52	13.18	14.52	23.32
5.53	13.17	14.5	23.3
5.55	13.14	14.43	23.27
5.57	13.08	14.38	23.26
5.58	13.06	14.35	23.24
5.6	13.04	14.35	23.23
5.62	13.08	14.34	23.26
5.63	13.04	14.33	23.26
5.65	13.08	14.37	23.31
5.67	13.12	14.41	23.33
5.68	13.11	14.46	23.33
5.7	13.15	14.49	23.33
5.72	13.16	14.48	23.3
5.73	13.14	14.47	23.3
5.75	13.1	14.44	23.27
5.77	13.12	14.44	23.23
5.78	13.11	14.4	23.25
5.8	13.07	14.37	23.21
5.82	13.08	14.38	23.22
5.83	13.06	14.37	23.23
5.85	13.01	14.35	23.21
5.87	12.99	14.31	23.24
5.88	13	14.31	23.21
5.9	13.01	14.3	23.23
5.92	13.02	14.31	23.2
5.93	13.02	14.34	23.24
5.95	13.03	14.33	23.27
5.97	13.04	14.36	23.24
5.98	13.06	14.39	23.31
6	13.08	14.44	23.32
6.02	13.1	14.45	23.32
6.03	13.77	15.39	24.23
6.05	13.13	14.5	23.33
6.07	13.12	14.49	23.33
6.08	13.08	14.41	23.24
6.1	13.02	14.31	23.19
6.12	12.95	14.23	23.14
6.13	12.93	14.2	23.14
6.15	12.95	14.25	23.17
6.17	13.01	14.34	23.25
6.18	13.06	14.41	23.34
6.2	13.08	14.46	23.3
6.22	13.06	14.43	23.29
6.23	13.03	14.37	23.21
6.25	12.97	14.31	23.19
6.27	12.95	14.31	23.2
6.28	12.97	14.3	23.22
6.3	12.98	14.34	23.28
6.32	13.02	14.37	23.25
6.33	13.06	14.45	23.29
6.35	13.05	14.45	23.26
6.37	13.05	14.43	23.25
6.38	13.03	14.4	23.2
6.4	13.02	14.36	23.17
6.42	12.96	14.3	23.17
6.43	12.94	14.25	23.11
6.45	12.89	14.21	23.09
6.47	12.9	14.21	23.08
6.48	12.87	14.2	23.08
6.5	12.88	14.18	23.12
6.52	12.89	14.23	23.13
6.53	12.9	14.24	23.17
6.55	12.9	14.24	23.16
6.57	12.93	14.28	23.2
6.58	12.94	14.32	23.21
6.6	12.97	14.33	23.21
6.62	12.98	14.35	23.25
6.63	12.97	14.37	23.22
6.65	13	14.43	23.28
6.67	13.02	14.43	23.29
6.68	13.02	14.44	23.27
6.7	13.05	14.47	23.3
6.72	13.04	14.49	23.28
6.73	13.08	14.48	23.29
6.75	13.06	14.47	23.25
6.77	13.01	14.43	23.22
6.78	12.99	14.37	23.2
6.8	12.96	14.31	23.14
6.82	12.9	14.25	23.11
6.83	12.87	14.19	23.09
6.85	12.86	14.2	23.14
6.87	12.92	14.26	23.16
6.88	12.95	14.34	23.21
6.9	12.99	14.35	23.18
6.92	12.96	14.37	23.14
6.93	12.93	14.32	23.12
6.95	12.88	14.25	23.08
6.97	12.85	14.21	23.11
6.98	12.85	14.18	23.09
7	12.89	14.21	23.14
7.02	12.89	14.26	23.17
7.03	13.54	15.16	24.08
7.05	12.96	14.35	23.24
7.07	13	14.38	23.24
7.08	13.02	14.41	23.26
7.1	13.01	14.4	23.23
7.12	13	14.36	23.2
7.13	12.95	14.31	23.17
7.15	12.89	14.26	23.07
7.17	12.84	14.16	23.08
7.18	12.79	14.14	23.01
7.2	12.78	14.11	23.04
7.22	12.79	14.09	23.04
7.23	12.81	14.17	23.1
7.25	12.83	14.18	23.13
7.27	12.86	14.25	23.15
7.28	12.91	14.31	23.21
7.3	12.93	14.34	23.19
7.32	12.94	14.34	23.18
7.33	12.94	14.36	23.18
7.35	12.93	14.33	23.16
7.37	12.94	14.33	23.18
7.38	12.93	14.31	23.11
7.4	12.89	14.29	23.14
7.42	12.88	14.25	23.09
7.43	12.84	14.25	23.1
7.45	12.85	14.23	23.1
7.47	12.82	14.2	23.09
7.48	12.82	14.18	23.1
7.5	12.8	14.18	23.08
7.52	12.8	14.16	23.11
7.53	12.81	14.18	23.07
7.55	12.83	14.2	23.11
7.57	12.83	14.21	23.15
7.58	12.83	14.23	23.12
7.6	12.85	14.24	23.18
7.62	12.86	14.24	23.14
7.63	12.86	14.26	23.14
7.65	12.9	14.29	23.15
7.67	12.91	14.35	23.17
7.68	12.9	14.32	23.14
7.7	12.9	14.32	23.1
7.72	12.87	14.28	23.13
7.73	12.85	14.25	23.05
7.75	12.8	14.17	23.03
7.77	12.75	14.13	23
7.78	12.75	14.1	23
7.8	12.77	14.12	23.07
7.82	12.82	14.23	23.11
7.83	12.89	14.36	23.21
7.85	12.94	14.39	23.19
7.87	12.9	14.33	23.15
7.88	12.84	14.24	23.1
7.9	12.78	14.17	23.01
7.92	12.74	14.12	23.02
7.93	12.76	14.12	23.02
7.95	12.77	14.15	23.06
7.97	12.8	14.18	23.06
7.98	12.83	14.22	23.11
8	12.85	14.25	23.09
8.02	12.86	14.26	23.08
8.03	13.48	15.14	23.95
8.05	12.84	14.27	23.05
8.07	12.83	14.23	23.05
8.08	12.81	14.21	23.01
8.1	12.8	14.18	23.02
8.12	12.77	14.15	23.01
8.13	12.76	14.13	23.01
8.15	12.73	14.1	23.01
8.17	12.71	14.07	22.99
8.18	12.72	14.09	23.02
8.2	12.73	14.1	23.03
8.22	12.71	14.1	23.02
8.23	12.73	14.12	23.05
8.25	12.74	14.15	23.04
8.27	12.76	14.16	23.09
8.28	12.77	14.19	23.08
8.3	12.78	14.21	23.13
8.32	12.78	14.21	23.08
8.33	12.78	14.18	23.12
8.35	12.77	14.2	23.09
8.37	12.77	14.19	23.08
8.38	12.75	14.15	23.09
8.4	12.73	14.14	23.04
8.42	12.72	14.1	23.05
8.43	12.71	14.09	23.02
8.45	12.69	14.06	23
8.47	12.69	14.06	22.98
8.48	12.69	14.06	22.95
8.5	12.7	14.09	22.97
8.52	12.72	14.1	22.95
8.53	12.73	14.11	22.96
8.55	12.74	14.15	22.99
8.57	12.77	14.18	22.99
8.58	12.77	14.18	22.97
8.6	12.79	14.2	22.98
8.62	12.78	14.2	23.04
8.63	12.78	14.2	23.01
8.65	12.75	14.17	23.04
8.67	12.73	14.15	23.01
8.68	12.71	14.1	23.03
8.7	12.69	14.09	22.97
8.72	12.66	14.05	22.96
8.73	12.67	14.05	22.94
8.75	12.67	14.05	22.95
8.77	12.67	14.02	22.93
8.78	12.65	14.03	22.9
8.8	12.66	14.04	22.95
8.82	12.64	14.01	22.92
8.83	12.65	14.04	22.94
8.85	12.64	14.03	22.92
8.87	12.63	14.04	22.94
8.88	12.65	14.04	22.97
8.9	12.66	14.06	22.97
8.92	12.68	14.1	23
8.93	12.73	14.15	23.01
8.95	12.73	14.17	23.01
8.97	12.75	14.17	22.97
8.98	12.71	14.13	22.96
9	12.69	14.1	22.95
9.02	12.64	14.05	22.92
9.03	13.23	14.88	23.79
9.05	12.62	14.01	22.94
9.07	12.66	14.07	23.01
9.08	12.69	14.12	23.03
9.1	12.76	14.2	23.07
9.12	12.78	14.26	23.05
9.13	12.74	14.17	22.99
9.15	12.66	14.09	22.93
9.17	12.61	13.99	22.88
9.18	12.57	13.93	22.87
9.2	12.56	13.93	22.84
9.22	12.54	13.96	22.88
9.23	12.59	13.98	22.92
9.25	12.62	14.03	22.94
9.27	12.63	14.08	23
9.28	12.67	14.11	22.98
9.3	12.68	14.15	23
9.32	12.7	14.17	23.02
9.33	12.69	14.15	22.98
9.35	12.7	14.15	22.98
9.37	12.68	14.12	22.94
9.38	12.65	14.1	22.93
9.4	12.62	14.06	22.89
9.42	12.61	14.03	22.92
9.43	12.6	14.02	22.9
9.45	12.59	14.03	22.92
9.47	12.57	14.01	22.93
9.48	12.57	14	22.9
9.5	12.56	14.02	22.92
9.52	12.55	14.02	22.92
9.53	12.56	13.98	22.93
9.55	12.57	14	22.89
9.57	12.57	13.98	22.94
9.58	12.56	14.01	22.91
9.6	12.55	14	22.93
9.62	12.56	13.99	22.91
9.63	12.57	14	22.92
9.65	12.56	13.99	22.89
9.67	12.57	14.02	22.88
9.68	12.57	14.03	22.91
9.7	12.59	14.02	22.87
9.72	12.59	14.03	22.9
9.73	12.6	14.08	22.89
9.75	12.62	14.08	22.89
9.77	12.62	14.11	22.92
9.78	12.64	14.1	22.91
9.8	12.63	14.11	22.96
9.82	12.64	14.11	22.92
9.83	12.62	14.09	22.93
9.85	12.61	14.09	22.9
9.87	12.61	14.07	22.9
9.88	12.58	14.05	22.9
9.9	12.55	14.04	22.87
9.92	12.56	14	22.9
9.93	12.54	14	22.86
9.95	12.53	13.99	22.89
9.97	12.53	13.96	22.86
9.98	12.5	13.96	22.86
10	12.5	13.93	22.88
10.02	12.5	13.98	22.88
10.03	13.15	14.81	23.77
10.05	12.53	13.99	22.92
10.07	12.56	14.02	22.94
10.08	9.2	13.97	22.91
10.1	8.39	14	22.93
10.12	7.98	14.03	22.93
10.13	7.64	14.03	22.92
10.15	7.39	11.05	22.89
10.17	7.27	10.43	22.82
10.18	7.2	10.09	22.83
10.2	7.1	9.86	22.78
10.22	7.04	9.68	22.36
10.23	6.96	9.47	18.08
10.25	6.89	9.34	16.33
10.27	6.87	9.28	15.59
10.28	6.89	9.26	15.29
10.3	6.86	9.24	15.22
10.32	2.87	9.09	15.06
10.33	2.33	9.13	15.07
10.35	2	9.17	15.02
10.37	1.75	9.2	15.05
10.38	1.63	9.09	15.02
10.4	1.59	5.52	15.02
10.42	1.52	4.79	15.02
10.43	1.48	4.28	14.97
10.45	1.44	3.95	14.96
10.47	1.42	3.79	14.89
10.48	1.37	3.65	12.32
10.5	1.37	3.53	10.98
10.52	1.32	3.44	10.08
10.53	1.31	3.37	9.39
10.55	1.29	3.32	8.79
10.57	1.28	3.29	8.31
10.58	1.26	3.23	7.95
10.6	1.24	3.18	7.66
10.62	1.24	3.16	7.45
10.63	1.22	3.11	7.26
10.65	1.2	3.08	7.12
10.67	1.18	3.06	6.97
10.68	1.19	3.05	6.85
10.7	1.17	3.02	6.79
10.72	1.14	3	6.69
10.73	1.15	2.99	6.65
10.75	1.16	2.98	6.58
10.77	1.15	3.02	6.54
10.78	1.14	2.98	6.51
10.8	1.16	2.98	6.48
10.82	1.16	3.01	6.48
10.83	1.18	3.03	6.46
10.85	1.21	3.03	6.45
10.87	1.22	3.05	6.44
10.88	1.24	3.09	6.43
10.9	1.22	3.09	6.42
10.92	1.23	3.09	6.38
10.93	1.22	3.06	6.34
10.95	1.2	3.06	6.31
10.97	1.17	2.98	6.28
10.98	1.14	2.96	6.27
11	1.1	2.89	6.26
11.02	1.12	2.91	6.27
11.03	1.62	3.66	6.99
11.05	1.16	2.99	6.33
11.07	1.22	3.05	6.36
11.08	1.25	3.11	6.36
11.1	1.24	3.09	6.36
11.12	1.21	3.03	6.27
11.13	1.12	2.89	6.19
11.15	1.07	2.81	6.15
11.17	1.03	2.8	6.16
11.18	1.09	2.87	6.22
11.2	1.15	2.98	6.27
11.22	1.2	3.05	6.3
11.23	1.15	3.03	6.27
11.25	1.17	2.97	6.22
11.27	1.11	2.93	6.2
11.28	1.07	2.87	6.19
11.3	1.08	2.87	6.19
11.32	1.07	2.89	6.23
11.33	1.11	2.91	6.23
11.35	1.15	2.96	6.24
11.37	1.18	3	6.26
11.38	1.17	3.01	6.21
11.4	1.16	2.99	6.19
11.42	1.13	2.96	6.15
11.43	1.1	2.88	6.12
11.45	1.05	2.84	6.07
11.47	0.99	2.78	6.07
11.48	0.98	2.74	6.06
11.5	0.99	2.78	6.08
11.52	1.01	2.81	6.12
11.53	1.08	2.89	6.18
11.55	1.13	2.99	6.23
11.57	1.18	3.03	6.25
11.58	1.19	3.05	6.23
11.6	1.17	3.02	6.21
11.62	1.13	2.95	6.15
11.63	1.1	2.88	6.1
11.65	1.06	2.82	6.08
11.67	1.03	2.78	6.05
11.68	1.01	2.75	6.05
11.7	1.02	2.77	6.06
11.72	1	2.78	6.06
11.73	1.01	2.8	6.08
11.75	1.06	2.82	6.11
11.77	1.08	2.87	6.12
11.78	1.1	2.89	6.11
11.8	1.13	2.89	6.11
11.82	1.11	2.89	6.08
11.83	1.09	2.84	6.05
11.85	1.04	2.82	6.03
11.87	1.03	2.78	6.02
11.88	0.99	2.73	6.02
11.9	0.97	2.72	6.03
11.92	1.01	2.75	6.08
11.93	1.06	2.83	6.13
11.95	1.11	2.89	6.14
11.97	1.14	2.93	6.16
11.98	1.12	2.91	6.12
12	1.08	2.82	6.06
12.02	0.99	2.7	5.98
12.03	1.41	3.35	6.65
12.05	0.92	2.68	6.01
12.07	1	2.76	6.06
12.08	1.05	2.84	6.11
12.1	1.07	2.86	6.11
12.12	1.04	2.83	6.06
12.13	1	2.76	6.02
12.15	0.96	2.72	6.03
12.17	0.97	2.72	6.05
12.18	1	2.76	6.08
12.2	1.03	2.81	6.09
12.22	1.08	2.86	6.1
12.23	1.07	2.86	6.06
12.25	1.03	2.81	6.01
12.27	0.97	2.72	5.96
12.28	0.92	2.66	5.93
12.3	0.88	2.61	5.92
12.32	0.92	2.67	5.98
12.33	0.99	2.75	6.05
12.35	1.04	2.84	6.09
12.37	1.09	2.92	6.11
12.38	1.1	2.9	6.11
12.4	1.06	2.86	6.03
12.42	1.01	2.77	5.98
12.43	0.95	2.7	5.96
12.45	0.92	2.66	5.94
12.47	0.93	2.66	5.95
12.48	0.92	2.63	5.96
12.5	0.96	2.7	5.99
12.52	1	2.73	5.99
12.53	1.03	2.78	6.02
12.55	1.02	2.78	6.01
12.57	1.03	2.78	5.98
12.58	1.03	2.76	5.96
12.6	1	2.75	5.93
12.62	0.99	2.72	5.95
12.63	0.95	2.71	5.92
12.65	0.94	2.68	5.92
12.67	0.95	2.68	5.92
12.68	0.93	2.66	5.91
12.7	0.92	2.64	5.9
12.72	0.9	2.62	5.9
12.73	0.89	2.62	5.9
12.75	0.89	2.63	5.9
12.77	0.9	2.61	5.92
12.78	0.9	2.61	5.91
12.8	0.91	2.62	5.93
12.82	0.91	2.63	5.93
12.83	0.9	2.62	5.97
12.85	0.95	2.65	5.97
12.87	0.97	2.67	5.98
12.88	0.99	2.7	6
12.9	0.98	2.71	6.02
12.92	1.02	2.73	6.01
12.93	1.01	2.75	6.02
12.95	1	2.74	6.01
12.97	1	2.72	6.01
12.98	0.98	2.69	6.01
13	0.97	2.69	5.99
13.02	0.91	2.64	5.97
13.03	1.4	3.35	6.63
13.05	0.91	2.62	5.93
13.07	0.9	2.6	5.92
13.08	0.89	2.59	5.9
13.1	0.87	2.59	5.88
13.12	0.9	2.6	5.89
13.13	0.92	2.63	5.88
13.15	0.92	2.64	5.85
13.17	0.95	2.65	5.87
13.18	0.95	2.69	5.88
13.2	0.98	2.69	5.9
13.22	0.97	2.68	5.9
13.23	0.96	2.71	5.9
13.25	0.97	2.7	5.9
13.27	0.98	2.69	5.91
13.28	0.97	2.72	5.89
13.3	0.96	2.7	5.9
13.32	0.98	2.71	5.88
13.33	0.95	2.69	5.88
13.35	0.92	2.65	5.87
13.37	0.93	2.61	5.86
13.38	0.92	2.61	5.85
13.4	0.9	2.61	5.86
13.42	0.88	2.57	5.85
13.43	0.87	2.58	5.88
13.45	0.85	2.56	5.86
13.47	0.88	2.6	5.89
13.48	0.89	2.57	5.88
13.5	0.92	2.59	5.9
13.52	0.92	2.6	5.94
13.53	0.94	2.63	5.93
13.55	0.95	2.65	5.97
13.57	0.98	2.68	5.96
13.58	0.99	2.69	5.99
13.6	0.99	2.73	5.98
13.62	0.99	2.74	5.99
13.63	1	2.74	5.98
13.65	1.03	2.75	6
13.67	1.02	2.75	5.98
13.68	1.01	2.77	5.99
13.7	1	2.76	5.99
13.72	1	2.75	5.98
13.73	1.01	2.75	5.99
13.75	0.99	2.74	6
13.77	1	2.74	5.99
13.78	1	2.73	5.98
13.8	1.01	2.73	5.99
13.82	1.01	2.75	5.98
13.83	0.98	2.74	5.97
13.85	1	2.74	5.98
13.87	1	2.76	5.99
13.88	1	2.77	5.98
13.9	1.01	2.75	5.98
13.92	1.01	2.77	5.98
13.93	1.03	2.77	5.97
13.95	1.01	2.75	5.96
13.97	1.02	2.76	5.95
13.98	1	2.72	5.9
14	0.95	2.68	5.87
14.02	0.95	2.64	5.85
14.03	1.38	3.29	6.5
14.05	0.85	2.53	5.8
14.07	0.84	2.5	5.78
14.08	0.8	2.48	5.76
14.1	0.81	2.47	5.8
14.12	0.83	2.48	5.82
14.13	0.85	2.54	5.84
14.15	0.88	2.58	5.9
14.17	0.92	2.65	5.91
14.18	0.95	2.68	5.95
14.2	0.95	2.72	5.93
14.22	0.96	2.72	5.93
14.23	0.95	2.7	5.94
14.25	0.96	2.71	5.92
14.27	0.97	2.7	5.9
14.28	0.94	2.67	5.9
14.3	0.92	2.65	5.87
14.32	0.89	2.63	5.86
14.33	0.88	2.6	5.85
14.35	0.87	2.59	5.84
14.37	0.87	2.56	5.86
14.38	0.86	2.56	5.84
14.4	0.84	2.56	5.85
14.42	0.85	2.57	5.84
14.43	0.85	2.56	5.85
14.45	0.85	2.55	5.85
14.47	0.84	2.56	5.86
14.48	0.85	2.54	5.85
14.5	0.84	2.55	5.86
14.52	0.84	2.56	5.85
14.53	0.85	2.57	5.86
14.55	0.85	2.56	5.87
14.57	0.84	2.57	5.87
14.58	0.85	2.56	5.87
14.6	0.86	2.58	5.88
14.62	0.88	2.58	5.89
14.63	0.87	2.58	5.9
14.65	0.87	2.6	5.88
14.67	0.9	2.61	5.9
14.68	0.87	2.61	5.91
14.7	0.9	2.61	5.9
14.72	0.89	2.6	5.92
14.73	0.88	2.63	5.92
14.75	0.9	2.63	5.91
14.77	0.89	2.6	5.89
14.78	0.88	2.6	5.91
14.8	0.87	2.61	5.9
14.82	0.87	2.61	5.88
14.83	0.87	2.59	5.88
14.85	0.85	2.55	5.86
14.87	0.85	2.54	5.87
14.88	0.83	2.55	5.85
14.9	0.84	2.54	5.85
14.92	0.85	2.54	5.82
14.93	0.84	2.54	5.83
14.95	0.85	2.56	5.82
14.97	0.85	2.54	5.84
14.98	0.84	2.53	5.84
15	0.83	2.53	5.85
15.02	0.84	2.55	5.85
15.03	1.31	3.25	6.52
15.05	0.83	2.53	5.85
15.07	0.85	2.55	5.87
15.08	0.86	2.57	5.89
15.1	0.89	2.6	5.9
15.12	0.93	2.63	5.9
15.13	0.92	2.67	5.92
15.15	0.94	2.69	5.91
15.17	0.95	2.68	5.88
15.18	0.92	2.67	5.85
15.2	0.87	2.62	5.8
15.22	0.84	2.56	5.76
15.23	0.82	2.5	5.75
15.25	0.8	2.49	5.74
15.27	0.79	2.43	5.74
15.28	0.79	2.47	5.76
15.3	0.8	2.49	5.81
15.32	0.86	2.54	5.84
15.33	0.89	2.6	5.87
15.35	0.92	2.67	5.92
15.37	0.97	2.73	5.96
15.38	0.97	2.76	5.96
15.4	0.97	2.76	5.96
15.42	0.99	2.74	5.95
15.43	0.97	2.73	5.92
15.45	0.95	2.7	5.9
15.47	0.92	2.64	5.85
15.48	0.9	2.59	5.82
15.5	0.88	2.54	5.8
15.52	0.85	2.53	5.8
15.53	0.82	2.5	5.78
15.55	0.85	2.5	5.8
15.57	0.82	2.49	5.81
15.58	0.86	2.55	5.84
15.6	0.87	2.57	5.87
15.62	0.94	2.63	5.88
15.63	0.94	2.65	5.87
15.65	0.92	2.65	5.86
15.67	0.94	2.63	5.85
15.68	0.91	2.62	5.83
15.7	0.91	2.6	5.79
15.72	0.86	2.55	5.78
15.73	0.84	2.51	5.8
15.75	0.83	2.48	5.79
15.77	0.82	2.49	5.84
15.78	0.87	2.55	5.87
15.8	0.93	2.61	5.93
15.82	0.96	2.69	5.94
15.83	1	2.72	5.96
15.85	0.98	2.68	5.92
15.87	0.93	2.61	5.86
15.88	0.85	2.49	5.77
15.9	0.79	2.44	5.76
15.92	0.77	2.43	5.76
15.93	0.81	2.49	5.82
15.95	0.89	2.58	5.9
15.97	0.92	2.66	5.92
15.98	0.93	2.68	5.91
16	0.9	2.62	5.86
16.02	0.86	2.57	5.83
16.03	1.29	3.23	6.52
16.05	0.83	2.53	5.87
16.07	0.87	2.56	5.89
16.08	0.92	2.63	5.92
16.1	0.94	2.66	5.91
16.12	0.93	2.67	5.88
16.13	0.9	2.62	5.84
16.15	0.86	2.56	5.82
16.17	0.83	2.51	5.77
16.18	0.78	2.44	5.77
16.2	0.78	2.45	5.77
16.22	0.77	2.44	5.77
16.23	0.79	2.46	5.79
16.25	0.8	2.51	5.83
16.27	0.84	2.55	5.87
16.28	0.85	2.57	5.87
16.3	0.88	2.6	5.9
16.32	0.9	2.64	5.93
16.33	0.94	2.69	5.94
16.35	0.97	2.73	5.97
16.37	0.97	2.73	5.98
16.38	0.98	2.73	5.98
16.4	0.98	2.76	5.97
16.42	0.98	2.71	5.93
16.43	0.95	2.68	5.91
16.45	0.93	2.64	5.87
16.47	0.9	2.6	5.85
16.48	0.87	2.56	5.82
16.5	0.86	2.53	5.81
16.52	0.82	2.49	5.79
16.53	0.82	2.47	5.8
16.55	0.84	2.5	5.81
16.57	0.83	2.5	5.82
16.58	0.84	2.53	5.85
16.6	0.89	2.56	5.88
16.62	0.92	2.59	5.88
16.63	0.93	2.62	5.89
16.65	0.95	2.62	5.88
16.67	0.94	2.63	5.86
16.68	0.93	2.62	5.86
16.7	0.92	2.59	5.83
16.72	0.9	2.59	5.83
16.73	0.88	2.56	5.81
16.75	0.87	2.53	5.81
16.77	0.85	2.54	5.81
16.78	0.82	2.48	5.8
16.8	0.84	2.5	5.84
16.82	0.85	2.49	5.84
16.83	0.88	2.53	5.9
16.85	0.93	2.62	5.94
16.87	0.97	2.68	5.97
16.88	1	2.7	5.95
16.9	0.98	2.68	5.9
16.92	0.92	2.57	5.84
16.93	0.84	2.48	5.79
16.95	0.82	2.42	5.75
16.97	0.82	2.46	5.82
16.98	0.88	2.56	5.89
17	0.92	2.64	5.93
17.02	0.95	2.67	5.94
17.03	1.43	3.35	6.57
17.05	0.89	2.59	5.86
17.07	0.86	2.54	5.85
17.08	0.84	2.5	5.86
17.1	0.86	2.52	5.89
17.12	0.88	2.56	5.92
17.13	0.9	2.62	5.93
17.15	0.93	2.64	5.93
17.17	0.96	2.68	5.95
17.18	0.96	2.66	5.91
17.2	0.95	2.66	5.9
17.22	0.91	2.64	5.9
17.23	0.91	2.62	5.85
17.25	0.88	2.61	5.83
17.27	0.88	2.57	5.82
17.28	0.85	2.53	5.79
17.3	0.83	2.51	5.78
17.32	0.8	2.46	5.78
17.33	0.81	2.45	5.77
17.35	0.79	2.46	5.78
17.37	0.79	2.45	5.8
17.38	0.8	2.48	5.8
17.4	0.82	2.49	5.84
17.42	0.85	2.54	5.87
17.43	0.85	2.58	5.91
17.45	0.88	2.62	5.92
17.47	0.92	2.64	5.94
17.48	0.93	2.7	5.97
17.5	0.97	2.71	5.97
17.52	0.99	2.71	5.98
17.53	1	2.76	6
17.55	0.99	2.75	5.96
17.57	0.94	2.66	5.91
17.58	0.9	2.6	5.87
17.6	0.87	2.55	5.81
17.62	0.83	2.49	5.8
17.63	0.83	2.49	5.83
17.65	0.88	2.55	5.87
17.67	0.92	2.6	5.9
17.68	0.95	2.61	5.88
17.7	0.91	2.6	5.87
17.72	0.91	2.57	5.84
17.73	0.86	2.52	5.81
17.75	0.81	2.46	5.82
17.77	0.85	2.5	5.86
17.78	0.88	2.56	5.92
17.8	0.94	2.63	5.96
17.82	0.98	2.68	5.99
17.83	0.98	2.69	5.95
17.85	0.94	2.64	5.89
17.87	0.85	2.51	5.8
17.88	0.8	2.4	5.77
17.9	0.78	2.43	5.81
17.92	0.85	2.52	5.87
17.93	0.91	2.63	5.93
17.95	0.94	2.66	5.95
17.97	0.91	2.63	5.91
17.98	0.85	2.56	5.85
18	0.83	2.52	5.87
18.02	0.85	2.52	5.9
18.03	1.35	3.26	6.62
18.05	0.92	2.66	5.95
18.07	0.94	2.66	5.93
18.08	0.91	2.6	5.87
18.1	0.84	2.53	5.82
18.12	0.79	2.45	5.79
18.13	0.77	2.43	5.82
18.15	0.81	2.48	5.87
18.17	0.87	2.6	5.95
18.18	0.96	2.7	6
18.2	0.98	2.71	6.01
18.22	0.95	2.64	5.93
18.23	0.88	2.57	5.86
18.25	0.85	2.5	5.84
18.27	0.83	2.49	5.83
18.28	0.83	2.5	5.87
18.3	0.86	2.53	5.89
18.32	0.9	2.59	5.9
18.33	0.93	2.61	5.91
18.35	0.92	2.59	5.89
18.37	0.93	2.61	5.9
18.38	0.92	2.59	5.88
18.4	0.9	2.58	5.85
18.42	0.84	2.53	5.84
18.43	0.85	2.51	5.83
18.45	0.82	2.47	5.83
18.47	0.81	2.47	5.86
18.48	0.81	2.46	5.85
18.5	0.84	2.47	5.87
18.52	0.85	2.5	5.89
18.53	0.88	2.53	5.94
18.55	0.9	2.6	5.95
18.57	0.95	2.61	5.97
18.58	0.95	2.63	5.99
18.6	0.96	2.68	6
18.62	0.96	2.67	5.98
18.63	0.98	2.66	5.96
18.65	0.95	2.66	5.95
18.67	0.93	2.62	5.92
18.68	0.88	2.54	5.87
18.7	0.82	2.45	5.83
18.72	0.79	2.39	5.78
18.73	0.79	2.38	5.81
18.75	0.82	2.48	5.88
18.77	0.87	2.56	5.93
18.78	0.9	2.63	5.97
18.8	0.92	2.63	5.94
18.82	0.87	2.58	5.9
18.83	0.83	2.52	5.87
18.85	0.82	2.48	5.88
18.87	0.84	2.51	5.91
18.88	0.87	2.54	5.97
18.9	0.9	2.6	5.96
18.92	0.92	2.63	5.96
18.93	0.91	2.61	5.9
18.95	0.85	2.53	5.86
18.97	0.8	2.45	5.83
18.98	0.77	2.42	5.8
19	0.79	2.45	5.86
19.02	0.85	2.55	5.93
19.03	1.4	3.35	6.67
19.05	0.96	2.7	6.01
19.07	0.94	2.66	5.95
19.08	0.89	2.55	5.89
19.1	0.83	2.49	5.84
19.12	0.82	2.46	5.84
19.13	0.84	2.49	5.88
19.15	0.88	2.57	5.94
19.17	0.94	2.59	5.92
19.18	0.91	2.59	5.9
19.2	0.86	2.52	5.84
19.22	0.8	2.46	5.85
19.23	0.84	2.49	5.91
19.25	0.89	2.58	5.97
19.27	0.95	2.67	5.99
19.28	0.96	2.66	5.98
19.3	0.88	2.53	5.87
19.32	0.77	2.4	5.79
19.33	0.77	2.4	5.83
19.35	0.84	2.53	5.92
19.37	0.91	2.64	5.98
19.38	0.93	2.61	5.97
19.4	0.88	2.58	5.91
19.42	0.84	2.51	5.89
19.43	0.83	2.49	5.88
19.45	0.84	2.46	5.9
19.47	0.84	2.5	5.93
19.48	0.87	2.54	5.97
19.5	0.9	2.59	5.98
19.52	0.94	2.65	5.98
19.53	0.93	2.62	5.96
19.55	0.93	2.61	5.92
19.57	0.88	2.55	5.89
19.58	0.82	2.49	5.84
19.6	0.78	2.42	5.83
19.62	0.76	2.4	5.82
19.63	0.79	2.43	5.87
19.65	0.85	2.55	5.94
19.67	0.91	2.64	6.01
19.68	0.96	2.7	6.03
19.7	0.97	2.69	6.01
19.72	0.93	2.63	5.95
19.73	0.85	2.53	5.89
19.75	0.81	2.47	5.84
19.77	0.8	2.47	5.86
19.78	0.84	2.5	5.92
19.8	0.88	2.55	5.92
19.82	0.92	2.59	5.93
19.83	0.91	2.59	5.92
19.85	0.9	2.56	5.89
19.87	0.86	2.54	5.86
19.88	0.83	2.5	5.87
19.9	0.81	2.46	5.87
19.92	0.84	2.45	5.91
19.93	0.86	2.51	5.95
19.95	0.92	2.58	6
19.97	0.95	2.66	6
19.98	0.98	2.65	6.01
20	0.95	2.63	5.97
20.02	0.89	2.56	5.9
20.03	1.28	3.14	6.52
20.05	0.76	2.38	5.82
20.07	0.77	2.38	5.84
20.08	0.8	2.47	5.9
20.1	0.88	2.55	5.96
20.12	0.93	2.62	6
20.13	0.89	2.61	5.99
20.15	0.88	2.6	5.94
20.17	0.85	2.55	5.93
20.18	0.81	2.49	5.89
20.2	0.79	2.47	5.91
20.22	0.8	2.46	5.93
20.23	0.81	2.54	5.95
20.25	0.84	2.58	5.97
20.27	0.88	2.58	5.99
20.28	0.92	2.6	5.98
20.3	0.96	2.59	5.97
20.32	0.94	2.59	5.94
20.33	0.91	2.56	5.92
20.35	0.87	2.51	5.88
20.37	0.87	2.45	5.87
20.38	0.83	2.42	5.85
20.4	0.87	2.43	5.88
20.42	0.88	2.49	5.93
20.43	0.92	2.55	5.97
20.45	0.99	2.68	6.03
20.47	1.05	2.74	6.06
20.48	1.05	2.78	6.07
20.5	1.06	2.75	6.03
20.52	1.01	2.72	5.99
20.53	0.98	2.64	5.93
20.55	0.98	2.61	5.91
20.57	0.96	2.58	5.9
20.58	0.98	2.6	5.94
20.6	0.98	2.63	5.94
20.62	1.03	2.64	5.96
20.63	1.05	2.68	6
20.65	1.1	2.73	6.02
20.67	1.13	2.77	6.05
20.68	1.16	2.79	6.06
20.7	1.18	2.82	6.06
20.72	1.19	2.8	6.04
20.73	1.16	2.8	5.98
20.75	1.18	2.79	5.96
20.77	1.14	2.78	5.93
20.78	1.15	2.73	5.94
20.8	1.13	2.75	5.96
20.82	1.16	2.77	6.01
20.83	1.21	2.85	6.06
20.85	1.28	2.97	6.14
20.87	1.32	3.02	6.16
20.88	1.31	3.01	6.14
20.9	1.26	2.9	6.05
20.92	1.21	2.81	6.03
20.93	1.17	2.8	6.05
20.95	1.21	2.88	6.12
20.97	1.27	2.99	6.22
20.98	1.32	3.08	6.25
21	1.33	3.07	6.25
21.02	1.34	3.09	6.25
21.03	1.76	3.74	6.88
21.05	1.26	3.01	6.23
21.07	1.27	3.02	6.27
21.08	1.26	3.06	6.31
21.1	1.29	3.11	6.33
21.12	1.34	3.14	6.38
21.13	1.39	3.2	6.39
21.15	1.39	3.21	6.39
21.17	1.35	3.19	6.35
21.18	1.31	3.13	6.32
21.2	1.25	3.07	6.31
21.22	1.23	3.04	6.3
21.23	1.27	3.08	6.36
21.25	1.33	3.21	6.46
21.27	1.43	3.33	6.55
21.28	1.46	3.36	6.57
21.3	1.42	3.3	6.5
21.32	1.35	3.19	6.44
21.33	1.32	3.14	6.43
21.35	1.31	3.16	6.46
21.37	1.37	3.25	6.54
21.38	1.4	3.3	6.56
21.4	1.43	3.31	6.55
21.42	1.43	3.32	6.55
21.43	1.41	3.28	6.52
21.45	1.37	3.23	6.5
21.47	1.32	3.22	6.54
21.48	1.34	3.24	6.57
21.5	1.39	3.24	6.61
21.52	1.44	3.34	6.68
21.53	1.49	3.41	6.73
21.55	1.5	3.44	6.73
21.57	1.48	3.4	6.69
21.58	1.42	3.3	6.62
21.6	1.32	3.2	6.57
21.62	1.32	3.18	6.57
21.63	1.34	3.23	6.63
21.65	1.41	3.33	6.7
21.67	1.45	3.4	6.76
21.68	1.45	3.45	6.76
21.7	1.46	3.41	6.73
21.72	1.41	3.37	6.7
21.73	1.39	3.34	6.71
21.75	1.39	3.32	6.71
21.77	1.39	3.35	6.77
21.78	1.45	3.41	6.79
21.8	1.48	3.42	6.82
21.82	1.5	3.48	6.81
21.83	1.47	3.45	6.78
21.85	1.43	3.42	6.74
21.87	1.4	3.34	6.72
21.88	1.35	3.29	6.7
21.9	1.35	3.28	6.7
21.92	1.37	3.33	6.77
21.93	1.45	3.45	6.86
21.95	1.52	3.54	6.92
21.97	1.53	3.59	6.94
21.98	1.55	3.57	6.92
22	1.51	3.49	6.85
22.02	1.47	3.39	6.81
22.03	1.89	4.05	7.46
22.05	1.43	3.35	6.81
22.07	1.43	3.39	6.85
22.08	1.5	3.46	6.89
22.1	1.53	3.52	6.9
22.12	1.51	3.51	6.88
22.13	1.49	3.47	6.86
22.15	1.43	3.43	6.84
22.17	1.42	3.38	6.84
22.18	1.44	3.39	6.86
22.2	1.44	3.41	6.89
22.22	1.48	3.45	6.94
22.23	1.52	3.52	6.98
22.25	1.57	3.58	7.03
22.27	1.57	3.59	7.03
22.28	1.56	3.54	6.97
22.3	1.5	3.48	6.93
22.32	1.44	3.41	6.87
22.33	1.41	3.36	6.85
22.35	1.39	3.33	6.84
22.37	1.42	3.39	6.9
22.38	1.46	3.44	6.94
22.4	1.49	3.49	7
22.42	1.5	3.54	7.03
22.43	1.55	3.57	7.05
22.45	1.53	3.59	7.05
22.47	1.53	3.55	7.03
22.48	1.54	3.57	7.01
22.5	1.52	3.54	6.99
22.52	1.49	3.5	7
22.53	1.48	3.47	6.99
22.55	1.47	3.46	7
22.57	1.45	3.45	7
22.58	1.48	3.49	7.04
22.6	1.5	3.53	7.06
22.62	1.54	3.57	7.09
22.63	1.53	3.61	7.1
22.65	1.54	3.63	7.08
22.67	1.56	3.6	7.07
22.68	1.54	3.59	7.01
22.7	1.49	3.52	6.98
22.72	1.44	3.47	6.96
22.73	1.41	3.42	6.95
22.75	1.41	3.42	6.96
22.77	1.42	3.43	6.99
22.78	1.47	3.48	7.04
22.8	1.49	3.57	7.09
22.82	1.55	3.63	7.13
22.83	1.58	3.67	7.17
22.85	1.6	3.7	7.2
22.87	1.61	3.73	7.19
22.88	1.61	3.71	7.21
22.9	1.62	3.71	7.19
22.92	1.62	3.71	7.19
22.93	1.62	3.7	7.17
22.95	1.6	3.7	7.17
22.97	1.62	3.69	7.18
22.98	1.59	3.68	7.17
23	1.6	3.67	7.19
23.02	1.6	3.66	7.18
23.03	2.07	4.35	7.83
23.05	1.57	3.67	7.15
23.07	1.58	3.64	7.15
23.08	1.6	3.62	7.14
23.1	1.56	3.63	7.13
23.12	1.57	3.6	7.13
23.13	1.57	3.61	7.12
23.15	1.56	3.6	7.12
23.17	1.56	3.62	7.12
23.18	1.57	3.64	7.14
23.2	1.58	3.63	7.13
23.22	1.57	3.63	7.16
23.23	1.57	3.64	7.15
23.25	1.57	3.64	7.17
23.27	1.61	3.66	7.17
23.28	1.59	3.65	7.18
23.3	1.59	3.66	7.16
23.32	1.59	3.64	7.16
23.33	1.59	3.64	7.17
23.35	1.58	3.63	7.17
23.37	1.57	3.65	7.18
23.38	1.58	3.64	7.18
23.4	1.61	3.65	7.19
23.42	1.58	3.68	7.21
23.43	1.59	3.7	7.21
23.45	1.64	3.73	7.23
23.47	1.64	3.72	7.25
23.48	1.64	3.76	7.28
23.5	1.67	3.77	7.29
23.52	1.68	3.8	7.3
23.53	1.66	3.79	7.31
23.55	1.65	3.79	7.32
23.57	1.65	3.77	7.32
23.58	1.65	3.77	7.31
23.6	1.63	3.75	7.33
23.62	1.62	3.73	7.31
23.63	1.62	3.74	7.32
23.65	1.62	3.74	7.31
23.67	1.65	3.73	7.32
23.68	1.63	3.74	7.31
23.7	1.63	3.76	7.32
23.72	1.63	3.77	7.34
23.73	1.66	3.78	7.34
23.75	1.65	3.78	7.36
23.77	1.66	3.8	7.37
23.78	1.67	3.81	7.36
23.8	1.67	3.8	7.35
23.82	1.67	3.81	7.31
23.83	1.66	3.75	7.3
23.85	1.61	3.68	7.26
23.87	1.59	3.66	7.23
23.88	1.56	3.62	7.22
23.9	1.54	3.6	7.2
23.92	1.54	3.59	7.22
23.93	1.54	3.6	7.23
23.95	1.57	3.62	7.26
23.97	1.6	3.66	7.27
23.98	1.63	3.7	7.32
24	1.64	3.71	7.32
24.02	1.64	3.74	7.32
24.03	2.12	4.46	8
24.05	1.63	3.74	7.29
24.07	1.64	3.71	7.28
24.08	1.6	3.67	7.26
24.1	1.58	3.67	7.26
24.12	1.56	3.64	7.26
24.13	1.57	3.63	7.26
24.15	1.57	3.62	7.29
24.17	1.59	3.64	7.34
24.18	1.61	3.69	7.34
24.2	1.65	3.73	7.39
24.22	1.68	3.79	7.4
24.23	1.71	3.81	7.44
24.25	1.71	3.83	7.43
24.27	1.71	3.84	7.44
24.28	1.73	3.83	7.41
24.3	1.71	3.81	7.41
24.32	1.7	3.78	7.36
24.33	1.67	3.74	7.36
24.35	1.64	3.71	7.33
24.37	1.6	3.64	7.28
24.38	1.57	3.6	7.26
24.4	1.54	3.58	7.25
24.42	1.55	3.6	7.27
24.43	1.58	3.63	7.31
24.45	1.6	3.7	7.38
24.47	1.64	3.78	7.41
24.48	1.69	3.83	7.43
24.5	1.7	3.81	7.44
24.52	1.66	3.78	7.41
24.53	1.63	3.74	7.38
24.55	1.61	3.71	7.38
24.57	1.6	3.7	7.39
24.58	1.64	3.74	7.41
24.6	1.65	3.75	7.46
24.62	1.7	3.81	7.46
24.63	1.71	3.83	7.45
24.65	1.69	3.81	7.41
24.67	1.63	3.73	7.35
24.68	1.57	3.66	7.31
24.7	1.59	3.67	7.36
24.72	1.69	3.82	7.46
24.73	1.77	3.93	7.54
24.75	1.73	3.9	7.49
24.77	1.67	3.77	7.4
24.78	1.62	3.71	7.38
24.8	1.66	3.73	7.41
24.82	1.72	3.82	7.47
24.83	1.73	3.84	7.46
24.85	1.69	3.79	7.42
24.87	1.66	3.75	7.39
24.88	1.64	3.72	7.4
24.9	1.68	3.75	7.46
24.92	1.74	3.83	7.52
24.93	1.8	3.91	7.54
24.95	1.8	3.89	7.53
24.97	1.71	3.8	7.45
24.98	1.62	3.66	7.37
25	1.63	3.67	7.4
25.02	1.7	3.78	7.49
25.03	2.21	4.57	8.25
25.05	1.75	3.89	7.54
25.07	1.72	3.83	7.49
25.08	1.67	3.77	7.46
25.1	1.68	3.76	7.49
25.12	1.68	3.78	7.51
25.13	1.73	3.82	7.56
25.15	1.75	3.89	7.56
25.17	1.78	3.9	7.54
25.18	1.75	3.87	7.52
25.2	1.68	3.79	7.44
25.22	1.64	3.74	7.41
25.23	1.64	3.71	7.42
25.25	1.66	3.76	7.47
25.27	1.74	3.86	7.56
25.28	1.79	3.94	7.62
25.3	1.83	3.98	7.64
25.32	1.83	3.96	7.59
25.33	1.79	3.87	7.51
25.35	1.72	3.82	7.48
25.37	1.69	3.77	7.48
25.38	1.68	3.77	7.51
25.4	1.75	3.83	7.56
25.42	1.8	3.89	7.57
25.43	1.82	3.9	7.58
25.45	1.8	3.91	7.55
25.47	1.78	3.87	7.53
25.48	1.75	3.85	7.51
25.5	1.73	3.82	7.49
25.52	1.72	3.8	7.51
25.53	1.71	3.79	7.53
25.55	1.72	3.77	7.54
25.57	1.76	3.83	7.57
25.58	1.76	3.83	7.57
25.6	1.79	3.88	7.62
25.62	1.82	3.91	7.66
25.63	1.87	3.95	7.67
25.65	1.89	3.99	7.67
25.67	1.89	3.98	7.67
25.68	1.86	3.98	7.64
25.7	1.83	3.92	7.6
25.72	1.79	3.86	7.56
25.73	1.75	3.78	7.51
25.75	1.72	3.74	7.51
25.77	1.71	3.77	7.53
25.78	1.75	3.83	7.6
25.8	1.81	3.93	7.65
25.82	1.85	3.96	7.69
25.83	1.85	3.99	7.69
25.85	1.84	3.95	7.65
25.87	1.83	3.94	7.62
25.88	1.78	3.89	7.63
25.9	1.78	3.86	7.62
25.92	1.75	3.84	7.63
25.93	1.76	3.87	7.62
25.95	1.78	3.88	7.65
25.97	1.81	3.9	7.69
25.98	1.84	3.94	7.7
26	1.85	3.94	7.71
26.02	1.88	3.99	7.72
26.03	2.35	4.73	8.41
26.05	1.87	4	7.69
26.07	1.85	3.97	7.67
26.08	1.83	3.92	7.64
26.1	1.79	3.88	7.6
26.12	1.75	3.84	7.59
26.13	1.74	3.8	7.58
26.15	1.73	3.82	7.6
26.17	1.77	3.84	7.63
26.18	1.78	3.89	7.68
26.2	1.84	3.96	7.73
26.22	1.89	4.01	7.76
26.23	1.92	4.05	7.78
26.25	1.93	4.09	7.82
26.27	1.94	4.09	7.82
26.28	1.97	4.1	7.82
26.3	1.98	4.14	7.82
26.32	1.97	4.11	7.81
26.33	1.97	4.1	7.8
26.35	1.96	4.1	7.8
26.37	1.95	4.1	7.78
26.38	1.97	4.08	7.79
26.4	1.95	4.06	7.78
26.42	1.94	4.03	7.78
26.43	1.94	4.05	7.77
26.45	1.93	4.05	7.76
26.47	1.94	4.06	7.76
26.48	1.94	4.05	7.76
26.5	1.91	4.05	7.77
26.52	1.94	4.06	7.77
26.53	1.94	4.06	7.77
26.55	1.96	4.07	7.8
26.57	1.97	4.07	7.8
26.58	1.97	4.07	7.78
26.6	1.96	4.06	7.81
26.62	1.96	4.07	7.8
26.63	1.97	4.06	7.8
26.65	1.95	4.04	7.78
26.67	1.95	4.02	7.77
26.68	1.92	4.01	7.77
26.7	1.91	3.97	7.74
26.72	1.89	3.96	7.72
26.73	1.88	3.94	7.74
26.75	1.86	3.91	7.73
26.77	1.87	3.95	7.73
26.78	1.87	3.93	7.76
26.8	1.88	3.94	7.78
26.82	1.91	3.97	7.8
26.83	1.94	4.01	7.83
26.85	1.97	4.06	7.85
26.87	1.97	4.08	7.83
26.88	2	4.08	7.84
26.9	1.98	4.08	7.83
26.92	1.97	4.06	7.82
26.93	1.94	4.06	7.8
26.95	1.96	4.02	7.79
26.97	1.91	3.99	7.78
26.98	1.9	3.96	7.78
27	1.89	3.95	7.79
27.02	1.91	3.96	7.81
27.03	2.4	4.7	8.53
27.05	1.92	3.98	7.86
27.07	1.96	4.03	7.89
27.08	2.01	4.09	7.91
27.1	2.01	4.12	7.96
27.12	2.05	4.15	7.95
27.13	2.07	4.17	7.97
27.15	2.05	4.16	7.96
27.17	2.07	4.16	7.95
27.18	2.04	4.14	7.93
27.2	2.05	4.13	7.91
27.22	2.02	4.1	7.89
27.23	2	4.06	7.87
27.25	1.98	4.02	7.85
27.27	1.97	4.01	7.84
27.28	1.96	4.01	7.83
27.3	1.94	3.99	7.82
27.32	1.92	3.96	7.82
27.33	1.93	3.94	7.79
27.35	1.94	3.94	7.8
27.37	1.91	3.9	7.79
27.38	1.91	3.92	7.8
27.4	1.92	3.93	7.81
27.42	1.91	3.93	7.81
27.43	1.9	3.93	7.8
27.45	1.91	3.93	7.82
27.47	1.89	3.92	7.82
27.48	1.9	3.94	7.85
27.5	1.91	3.96	7.85
27.52	1.93	3.99	7.88
27.53	1.96	4.02	7.91
27.55	1.98	4.06	7.95
27.57	2	4.09	7.96
27.58	2.03	4.11	7.98
27.6	2.03	4.15	7.99
27.62	2.06	4.15	8.02
27.63	2.06	4.18	8.01
27.65	2.07	4.2	8.02
27.67	2.06	4.18	8.01
27.68	2.05	4.17	7.99
27.7	2.06	4.17	8
27.72	2.04	4.16	7.99
27.73	2.02	4.11	7.97
27.75	1.99	4.1	7.95
27.77	2	4.08	7.93
27.78	2	4.05	7.93
27.8	1.97	4.06	7.95
27.82	1.97	4.06	7.97
27.83	2	4.09	7.99
27.85	2.01	4.1	8
27.87	2.02	4.12	8.03
27.88	2.06	4.18	8.04
27.9	2.06	4.16	8.06
27.92	2.11	4.2	8.04
27.93	2.11	4.2	8.06
27.95	2.12	4.2	8.03
27.97	2.1	4.22	8.03
27.98	2.09	4.2	8.01
28	2.09	4.18	7.98
28.02	2.05	4.15	7.95
28.03	2.5	4.83	8.64
28.05	2	4.07	7.93
28.07	1.95	4.03	7.92
28.08	1.96	4.03	7.91
28.1	1.99	4.02	7.94
28.12	1.99	4.06	7.96
28.13	2.01	4.11	8
28.15	2.05	4.17	8.05
28.17	2.09	4.24	8.1
28.18	2.15	4.31	8.14
28.2	2.18	4.31	8.14
28.22	2.17	4.31	8.12
28.23	2.14	4.26	8.08
28.25	2.1	4.18	8.04
28.27	2.09	4.13	7.99
28.28	2.05	4.09	7.98
28.3	2.03	4.09	7.97
28.32	2.05	4.08	8
28.33	2.07	4.12	8.04
28.35	2.09	4.16	8.06
28.37	2.12	4.22	8.07
28.38	2.14	4.23	8.1
28.4	2.14	4.23	8.07
28.42	2.15	4.22	8.08
28.43	2.12	4.23	8.06
28.45	2.13	4.2	8.05
28.47	2.12	4.19	8.05
28.48	2.11	4.17	8.04
28.5	2.1	4.15	8.03
28.52	2.07	4.12	8.01
28.53	2.05	4.12	8.02
28.55	2.04	4.1	8.03
28.57	2.05	4.11	8.05
28.58	2.07	4.12	8.05
28.6	2.1	4.14	8.11
28.62	2.1	4.16	8.11
28.63	2.1	4.2	8.12
28.65	2.11	4.22	8.15
28.67	2.12	4.23	8.18
28.68	2.13	4.26	8.18
28.7	2.16	4.28	8.21
28.72	2.17	4.3	8.21
28.73	2.19	4.32	8.2
28.75	2.18	4.31	8.2
28.77	2.17	4.32	8.19
28.78	2.16	4.31	8.17
28.8	2.16	4.28	8.16
28.82	2.12	4.24	8.14
28.83	2.1	4.21	8.09
28.85	2.05	4.14	8.05
28.87	2.01	4.11	8.05
28.88	1.98	4.07	8.03
28.9	1.99	4.06	8.03
28.92	2.01	4.09	8.06
28.93	2.02	4.14	8.09
28.95	2.06	4.19	8.14
28.97	2.09	4.25	8.19
28.98	2.12	4.28	8.21
29	2.15	4.31	8.23
29.02	2.14	4.3	8.21
29.03	2.61	5.01	8.89
29.05	2.12	4.27	8.17
29.07	2.11	4.24	8.16
29.08	2.08	4.19	8.15
29.1	2.06	4.21	8.14
29.12	2.06	4.19	8.16
29.13	2.06	4.18	8.14
29.15	2.06	4.2	8.15
29.17	2.05	4.19	8.17
29.18	2.05	4.19	8.18
29.2	2.07	4.2	8.17
29.22	2.1	4.22	8.2
29.23	2.1	4.22	8.2
29.25	2.1	4.22	8.21
29.27	2.1	4.22	8.24
29.28	2.12	4.24	8.23
29.3	2.12	4.25	8.25
29.32	2.13	4.29	8.26
29.33	2.15	4.3	8.25
29.35	2.18	4.32	8.26
29.37	2.17	4.33	8.26
29.38	2.17	4.34	8.26
29.4	2.15	4.32	8.21
29.42	2.13	4.27	8.2
29.43	2.09	4.23	8.16
29.45	2.07	4.19	8.14
29.47	2.05	4.17	8.12
29.48	2.06	4.17	8.15
29.5	2.02	4.14	8.15
29.52	2.04	4.17	8.17
29.53	2.05	4.21	8.2
29.55	2.09	4.27	8.24
29.57	2.14	4.32	8.3
29.58	2.17	4.37	8.33
29.6	2.2	4.43	8.35
29.62	2.22	4.44	8.35
29.63	2.23	4.43	8.35
29.65	2.23	4.4	8.32
29.67	2.2	4.37	8.29
29.68	2.17	4.34	8.27
29.7	2.17	4.28	8.24
29.72	2.12	4.27	8.2
29.73	2.09	4.24	8.21
29.75	2.08	4.23	8.19
29.77	2.09	4.21	8.21
29.78	2.09	4.21	8.22
29.8	2.12	4.25	8.25
29.82	2.15	4.28	8.28
29.83	2.17	4.31	8.28
29.85	2.2	4.36	8.29
29.87	2.2	4.34	8.3
29.88	2.2	4.34	8.28
29.9	2.17	4.31	8.26
29.92	2.14	4.31	8.24
29.93	2.1	4.27	8.23
29.95	2.09	4.25	8.22
29.97	2.06	4.22	8.22
29.98	2.08	4.23	8.26
30	2.11	4.24	8.29
30.02	2.1	4.26	8.3
30.03	2.62	5.03	9.04
30.05	2.17	4.34	8.36
30.07	2.21	4.39	8.38
30.08	2.23	4.42	8.41
30.1	2.23	4.43	8.4
30.12	2.23	4.41	8.38
30.13	2.2	4.4	8.35
30.15	2.18	4.34	8.3
30.17	2.1	4.24	8.24
30.18	2.05	4.18	8.21
30.2	2.05	4.17	8.22
30.22	2.09	4.24	8.26
30.23	2.12	4.3	8.34
30.25	2.17	4.38	8.39
30.27	2.2	4.41	8.38
30.28	2.18	4.38	8.36
30.3	2.13	4.31	8.32
30.32	2.11	4.29	8.31
30.33	2.11	4.28	8.32
30.35	2.1	4.28	8.34
30.37	2.13	4.31	8.36
30.38	2.17	4.37	8.4
30.4	2.19	4.39	8.38
30.42	2.21	4.4	8.41
30.43	2.19	4.4	8.37
30.45	2.19	4.37	8.35
30.47	2.13	4.32	8.31
30.48	2.09	4.25	8.26
30.5	2.04	4.23	8.24
30.52	2.04	4.23	8.26
30.53	2.09	4.28	8.32
30.55	2.15	4.34	8.37
30.57	2.19	4.44	8.45
30.58	2.24	4.47	8.47
30.6	2.22	4.46	8.41
30.62	2.15	4.35	8.34
30.63	2.12	4.29	8.29
30.65	2.12	4.28	8.33
30.67	2.15	4.32	8.37
30.68	2.21	4.4	8.4
30.7	2.18	4.4	8.36
30.72	2.17	4.35	8.34
30.73	2.1	4.28	8.31
30.75	2.12	4.29	8.37
30.77	2.17	4.37	8.42
30.78	2.23	4.44	8.49
30.8	2.23	4.46	8.44
30.82	2.16	4.34	8.35
30.83	2.07	4.22	8.29
30.85	2.07	4.23	8.33
30.87	2.13	4.32	8.41
30.88	2.21	4.42	8.46
30.9	2.19	4.43	8.43
30.92	2.15	4.36	8.39
30.93	2.11	4.3	8.37
30.95	2.12	4.3	8.41
30.97	2.16	4.34	8.43
30.98	2.19	4.39	8.47
31	2.22	4.43	8.45
31.02	2.19	4.41	8.41
31.03	2.57	5.04	9.04
31.05	2.07	4.25	8.31
31.07	2.07	4.26	8.36
31.08	2.12	4.36	8.44
31.1	2.23	4.47	8.52
31.12	2.24	4.51	8.55
31.13	2.22	4.46	8.45
31.15	2.17	4.36	8.39
31.17	2.11	4.29	8.37
31.18	2.11	4.31	8.39
31.2	2.15	4.35	8.43
31.22	2.18	4.4	8.47
31.23	2.2	4.41	8.45
31.25	2.2	4.43	8.44
31.27	2.2	4.4	8.43
31.28	2.17	4.37	8.4
31.3	2.13	4.34	8.38
31.32	2.13	4.32	8.39
31.33	2.1	4.29	8.38
31.35	2.13	4.3	8.44
31.37	2.15	4.36	8.46
31.38	2.18	4.39	8.5
31.4	2.24	4.45	8.53
31.42	2.29	4.49	8.56
31.43	2.25	4.49	8.54
31.45	2.2	4.41	8.48
31.47	2.13	4.3	8.4
31.48	2.09	4.22	8.37
31.5	2.08	4.27	8.41
31.52	2.18	4.39	8.51
31.53	2.2	4.44	8.53
31.55	2.21	4.44	8.5
31.57	2.13	4.35	8.45
31.58	2.12	4.35	8.47
31.6	2.16	4.35	8.51
31.62	2.19	4.43	8.55
31.63	2.22	4.45	8.52
31.65	2.14	4.37	8.44
31.67	2.07	4.26	8.39
31.68	2.09	4.27	8.44
31.7	2.2	4.42	8.54
31.72	2.27	4.54	8.6
31.73	2.2	4.41	8.49
31.75	2.13	4.31	8.43
31.77	2.17	4.38	8.49
31.78	2.23	4.44	8.5
31.8	2.21	4.38	8.47
31.82	2.15	4.33	8.46
31.83	2.15	4.32	8.49
31.85	2.23	4.44	8.58
31.87	2.28	4.52	8.58
31.88	2.2	4.39	8.5
31.9	2.1	4.27	8.41
31.92	2.13	4.31	8.48
31.93	2.22	4.46	8.57
31.95	2.23	4.48	8.58
31.97	2.18	4.42	8.51
31.98	2.17	4.33	8.5
32	2.17	4.37	8.54
32.02	2.23	4.43	8.59
32.03	2.73	5.18	9.28
32.05	2.22	4.44	8.52
32.07	2.13	4.33	8.44
32.08	2.13	4.3	8.47
32.1	2.2	4.44	8.59
32.12	2.28	4.56	8.64
32.13	2.19	4.42	8.53
32.15	2.11	4.31	8.47
32.17	2.18	4.38	8.53
32.18	2.23	4.46	8.57
32.2	2.21	4.44	8.52
32.22	2.14	4.35	8.48
32.23	2.13	4.32	8.52
32.25	2.18	4.39	8.58
32.27	2.25	4.47	8.63
32.28	2.26	4.53	8.65
32.3	2.26	4.48	8.58
32.32	2.16	4.35	8.51
32.33	2.09	4.26	8.45
32.35	2.07	4.26	8.46
32.37	2.12	4.32	8.53
32.38	2.17	4.43	8.61
32.4	2.22	4.48	8.61
32.42	2.22	4.47	8.6
32.43	2.16	4.42	8.55
32.45	2.13	4.36	8.54
32.47	2.12	4.33	8.56
32.48	2.14	4.37	8.6
32.5	2.17	4.41	8.62
32.52	2.21	4.47	8.62
32.53	2.24	4.48	8.62
32.55	2.2	4.45	8.56
32.57	2.14	4.35	8.49
32.58	2.09	4.27	8.49
32.6	2.11	4.32	8.53
32.62	2.19	4.45	8.62
32.63	2.27	4.55	8.69
32.65	2.28	4.54	8.65
32.67	2.23	4.44	8.59
32.68	2.15	4.35	8.54
32.7	2.13	4.36	8.55
32.72	2.17	4.4	8.61
32.73	2.19	4.45	8.59
32.75	2.19	4.44	8.59
32.77	2.16	4.39	8.54
32.78	2.14	4.35	8.55
32.8	2.17	4.41	8.63
32.82	2.26	4.52	8.7
32.83	2.25	4.49	8.64
32.85	2.1	4.33	8.52
32.87	2.1	4.28	8.53
32.88	2.17	4.42	8.64
32.9	2.23	4.51	8.68
32.92	2.18	4.44	8.62
32.93	2.13	4.39	8.6
32.95	2.15	4.38	8.62
32.97	2.2	4.45	8.67
32.98	2.23	4.49	8.66
33	2.16	4.43	8.58
33.02	2.08	4.32	8.53
33.03	2.59	5.08	9.3
33.05	2.24	4.57	8.73
33.07	2.25	4.56	8.71
33.08	2.17	4.4	8.58
33.1	2.15	4.36	8.58
33.12	2.17	4.42	8.66
33.13	2.23	4.48	8.66
33.15	2.2	4.42	8.61
33.17	2.14	4.37	8.58
33.18	2.15	4.37	8.61
33.2	2.23	4.45	8.69
33.22	2.29	4.54	8.73
33.23	2.22	4.49	8.66
33.25	2.12	4.32	8.55
33.27	2.07	4.29	8.56
[truncated: 2,804 more rows]

## Sheet: Figure 4d(i)
Figure 4d (i)
	ΔISC Forskolin/IBMX (µA/cm2)
	Vehicle	NB1-R10/TNB-R10 (10 µM/10 µM)	NB1-R10/TNB-R10 (75/30 µM)
	1.87	2.01	4.16
	2.02	2.01	4.02
	2.5	2.01	4.91
	2.35	1.57	2.97
	1.97	2.02	3.61
	1.92	2.34	4.66
	1.26	2.58	2.42
	1.44	2.19	2.33
	1.7	3.61	2.99
	0.74	4.43	3.82
	1.32		3.95
	1.36		5.19
	0.74		4.93
	0.96
	1.56
	1.57
	1.73
	2.11

## Sheet: Figure 4d(ii)
Figure 4d(ii)
	ΔISC CFTRinh-172 (µA/cm2)
	Vehicle	NB1-R10/TNB-R10 (10 µM/10 µM)	NB1-R10/TNB-R10 (75/30 µM)
	-1.36	-2.19	-3.11
	-1.31	-1.77	-2.61
	-1.68	-2.06	-2.61
	-1.35	-2.75	-1.77
	-1.22	-2.28	-2.15
	-0.96	-3.52	-2.94
	-1.37	-1.84	-2.48
	-1.55	-2.79	-2.14
	-1.6	-2.87	-2.72
	-1.25	-3.86	-3.3
	-1.71		-3.09
	-1.35		-4.04
	-1.42		-3.98
	-2.39
	-1.7
	-1.31
	-1.54
	-1.82

## Sheet: Figure 4e(i)
Figure 4e(i) - Isc tracings
		Isc (µA/cm2)
	Time (min)	Healthy
	0	24.54
	0.02	24.55
	0.03	24.55
	0.05	24.57
	0.07	24.59
	0.08	24.61
	0.1	24.62
	0.12	24.61
	0.13	24.55
	0.15	24.54
	0.17	24.5
	0.18	24.47
	0.2	24.45
	0.22	24.42
	0.23	24.41
	0.25	24.39
	0.27	24.39
	0.28	24.36
	0.3	24.34
	0.32	24.34
	0.33	24.33
	0.35	24.32
	0.37	24.27
	0.38	24.25
	0.4	24.18
	0.42	24.12
	0.43	24.03
	0.45	23.94
	0.47	23.87
	0.48	23.88
	0.5	23.88
	0.52	23.9
	0.53	23.86
	0.55	23.83
	0.57	23.79
	0.58	23.7
	0.6	23.59
	0.62	23.52
	0.63	23.49
	0.65	23.47
	0.67	23.44
	0.68	24.7
	0.7	23.29
	0.72	23.18
	0.73	23.12
	0.75	23.06
	0.77	23.09
	0.78	23.1
	0.8	23.04
	0.82	22.93
	0.83	22.77
	0.85	22.68
	0.87	22.65
	0.88	22.64
	0.9	22.59
	0.92	22.52
	0.93	22.48
	0.95	22.38
	0.97	22.3
	0.98	22.23
	1	22.16
	1.02	22.1
	1.03	22.09
	1.05	22.02
	1.07	22
	1.08	21.98
	1.1	21.92
	1.12	21.81
	1.13	21.72
	1.15	21.6
	1.17	21.49
	1.18	21.4
	1.2	21.36
	1.22	21.36
	1.23	21.35
	1.25	21.33
	1.27	21.31
	1.28	21.25
	1.3	21.15
	1.32	21.08
	1.33	21.03
	1.35	20.96
	1.37	20.89
	1.38	20.81
	1.4	20.74
	1.42	20.69
	1.43	20.63
	1.45	20.56
	1.47	20.52
	1.48	20.49
	1.5	20.44
	1.52	20.4
	1.53	20.35
	1.55	20.34
	1.57	20.26
	1.58	20.19
	1.6	20.17
	1.62	20.1
	1.63	20.08
	1.65	20.01
	1.67	19.96
	1.68	21.21
	1.7	19.84
	1.72	19.79
	1.73	19.73
	1.75	19.68
	1.77	19.6
	1.78	19.52
	1.8	19.46
	1.82	19.41
	1.83	19.35
	1.85	19.31
	1.87	19.31
	1.88	19.32
	1.9	19.3
	1.92	19.28
	1.93	19.24
	1.95	19.21
	1.97	19.13
	1.98	19.04
	2	18.97
	2.02	18.86
	2.03	18.82
	2.05	18.74
	2.07	18.69
	2.08	18.68
	2.1	18.66
	2.12	18.67
	2.13	18.64
	2.15	18.62
	2.17	18.58
	2.18	18.5
	2.2	18.45
	2.22	18.38
	2.23	18.34
	2.25	18.3
	2.27	18.27
	2.28	18.25
	2.3	18.23
	2.32	18.21
	2.33	18.22
	2.35	18.15
	2.37	18.14
	2.38	18.07
	2.4	18.02
	2.42	17.96
	2.43	17.86
	2.45	17.77
	2.47	17.74
	2.48	17.7
	2.5	17.7
	2.52	17.66
	2.53	17.68
	2.55	17.68
	2.57	17.66
	2.58	17.67
	2.6	17.64
	2.62	17.61
	2.63	17.57
	2.65	17.55
	2.67	17.51
	2.68	18.73
	2.7	17.42
	2.72	17.4
	2.73	17.35
	2.75	17.33
	2.77	17.27
	2.78	17.24
	2.8	17.2
	2.82	17.17
	2.83	17.13
	2.85	17.1
	2.87	17.04
	2.88	17.02
	2.9	17
	2.92	16.97
	2.93	16.96
	2.95	16.92
	2.97	16.89
	2.98	16.89
	3	16.84
	3.02	16.83
	3.03	16.78
	3.05	16.77
	3.07	16.75
	3.08	16.71
	3.1	16.68
	3.12	16.65
	3.13	16.61
	3.15	16.58
	3.17	16.58
	3.18	16.56
	3.2	16.54
	3.22	16.52
	3.23	16.51
	3.25	16.48
	3.27	16.46
	3.28	16.44
	3.3	16.42
	3.32	16.39
	3.33	16.37
	3.35	16.35
	3.37	16.32
	3.38	16.28
	3.4	16.24
	3.42	16.19
	3.43	16.17
	3.45	16.13
	3.47	16.11
	3.48	16.06
	3.5	16.07
	3.52	16.05
	3.53	16.01
	3.55	16
	3.57	16
	3.58	16
	3.6	16.02
	3.62	16.03
	3.63	16.04
	3.65	16.05
	3.67	16.04
	3.68	17.25
	3.7	15.98
	3.72	16
	3.73	15.95
	3.75	15.89
	3.77	15.87
	3.78	15.82
	3.8	15.81
	3.82	15.76
	3.83	15.76
	3.85	15.72
	3.87	15.71
	3.88	15.66
	3.9	15.65
	3.92	15.63
	3.93	15.61
	3.95	15.59
	3.97	15.58
	3.98	15.58
	4	15.56
	4.02	15.54
	4.03	15.52
	4.05	15.51
	4.07	15.52
	4.08	15.5
	4.1	15.48
	4.12	15.48
	4.13	15.48
	4.15	15.47
	4.17	15.47
	4.18	15.5
	4.2	15.48
	4.22	15.55
	4.23	15.58
	4.25	15.6
	4.27	15.59
	4.28	15.54
	4.3	15.47
	4.32	15.4
	4.33	15.37
	4.35	15.37
	4.37	15.33
	4.38	15.35
	4.4	15.36
	4.42	15.4
	4.43	15.39
	4.45	15.4
	4.47	15.41
	4.48	15.39
	4.5	15.38
	4.52	15.36
	4.53	15.36
	4.55	15.33
	4.57	15.32
	4.58	15.31
	4.6	15.28
	4.62	15.27
	4.63	15.29
	4.65	15.28
	4.67	15.28
	4.68	16.45
	4.7	15.25
	4.72	15.27
	4.73	15.27
	4.75	15.25
	4.77	15.26
	4.78	15.28
	4.8	15.28
	4.82	15.27
	4.83	15.27
	4.85	15.26
	4.87	15.27
	4.88	15.25
	4.9	15.24
	4.92	15.24
	4.93	15.24
	4.95	15.22
	4.97	15.2
	4.98	15.19
	5	15.17
	5.02	15.18
	5.03	15.16
	5.05	15.17
	5.07	15.17
	5.08	15.17
	5.1	15.17
	5.12	15.17
	5.13	15.17
	5.15	15.16
	5.17	15.16
	5.18	15.17
	5.2	15.16
	5.22	15.18
	5.23	15.14
	5.25	15.12
	5.27	15.13
	5.28	15.1
	5.3	15.11
	5.32	15.13
	5.33	15.12
	5.35	15.12
	5.37	15.14
	5.38	15.15
	5.4	15.19
	5.42	15.23
	5.43	15.27
	5.45	15.29
	5.47	15.3
	5.48	15.31
	5.5	15.3
	5.52	15.3
	5.53	15.28
	5.55	15.26
	5.57	15.2
	5.58	15.17
	5.6	15.16
	5.62	15.15
	5.63	15.13
	5.65	15.15
	5.67	15.18
	5.68	16.41
	5.7	15.23
	5.72	15.28
	5.73	15.27
	5.75	15.28
	5.77	15.26
	5.78	15.25
	5.8	15.24
	5.82	15.26
	5.83	15.23
	5.85	15.25
	5.87	15.29
	5.88	15.3
	5.9	15.34
	5.92	15.35
	5.93	15.36
	5.95	15.31
	5.97	15.27
	5.98	15.22
	6	15.2
	6.02	15.18
	6.03	15.19
	6.05	15.27
	6.07	15.32
	6.08	15.35
	6.1	15.39
	6.12	15.41
	6.13	15.42
	6.15	15.42
	6.17	15.43
	6.18	15.41
	6.2	15.41
	6.22	15.42
	6.23	15.4
	6.25	15.41
	6.27	15.42
	6.28	15.42
	6.3	15.42
	6.32	15.44
	6.33	15.44
	6.35	15.45
	6.37	15.46
	6.38	15.43
	6.4	15.45
	6.42	15.42
	6.43	15.4
	6.45	15.35
	6.47	15.34
	6.48	15.31
	6.5	15.29
	6.52	15.3
	6.53	15.34
	6.55	15.39
	6.57	15.41
	6.58	15.45
	6.6	15.51
	6.62	15.52
	6.63	15.51
	6.65	15.53
	6.67	15.52
	6.68	16.71
	6.7	15.49
	6.72	15.5
	6.73	15.5
	6.75	15.51
	6.77	15.53
	6.78	15.52
	6.8	15.54
	6.82	15.58
	6.83	15.57
	6.85	15.59
	6.87	15.56
	6.88	15.53
	6.9	15.46
	6.92	15.42
	6.93	15.42
	6.95	15.52
	6.97	15.59
	6.98	15.63
	7	15.62
	7.02	15.59
	7.03	15.56
	7.05	15.55
	7.07	15.55
	7.08	15.58
	7.1	15.6
	7.12	15.63
	7.13	15.64
	7.15	15.61
	7.17	15.59
	7.18	15.56
	7.2	15.55
	7.22	15.55
	7.23	15.57
	7.25	15.63
	7.27	15.69
	7.28	15.74
	7.3	15.75
	7.32	15.72
	7.33	15.64
	7.35	15.58
	7.37	15.55
	7.38	15.57
	7.4	15.63
	7.42	15.66
	7.43	15.69
	7.45	15.69
	7.47	15.71
	7.48	15.66
	7.5	15.65
	7.52	15.65
	7.53	15.65
	7.55	15.66
	7.57	15.69
	7.58	15.73
	7.6	15.76
	7.62	15.79
	7.63	15.76
	7.65	15.71
	7.67	15.64
	7.68	16.82
	7.7	15.71
	7.72	15.8
	7.73	15.84
	7.75	15.83
	7.77	15.81
	7.78	15.77
	7.8	15.77
	7.82	15.77
	7.83	15.81
	7.85	15.83
	7.87	15.84
	7.88	15.82
	7.9	15.78
	7.92	15.73
	7.93	15.74
	7.95	15.74
	7.97	15.82
	7.98	15.89
	8	15.93
	8.02	15.93
	8.03	15.9
	8.05	15.83
	8.07	15.78
	8.08	15.78
	8.1	15.78
	8.12	15.81
	8.13	15.87
	8.15	15.87
	8.17	15.88
	8.18	15.86
	8.2	15.83
	8.22	15.82
	8.23	15.84
	8.25	15.9
	8.27	15.94
	8.28	15.95
	8.3	15.93
	8.32	15.87
	8.33	15.8
	8.35	15.82
	8.37	15.88
	8.38	15.97
	8.4	16.02
	8.42	16.01
	8.43	15.99
	8.45	15.93
	8.47	15.93
	8.48	15.96
	8.5	15.97
	8.52	16
	8.53	16
	8.55	16
	8.57	15.99
	8.58	15.93
	8.6	15.93
	8.62	15.91
	8.63	16
	8.65	16.07
	8.67	16.12
	8.68	17.28
	8.7	16
	8.72	15.94
	8.73	15.9
	8.75	15.94
	8.77	16.01
	8.78	16.02
	8.8	16.04
	8.82	16.03
	8.83	16.02
	8.85	16.02
	8.87	16.02
	8.88	16.02
	8.9	16.05
	8.92	16.08
	8.93	16.11
	8.95	16.11
	8.97	16.1
	8.98	16.07
	9	15.99
	9.02	15.95
	9.03	15.71
	9.05	15.1
	9.07	14.75
	9.08	14.57
	9.1	14.5
	9.12	14.45
	9.13	14.41
	9.15	14.38
	9.17	14.36
	9.18	14.32
	9.2	14.29
	9.22	14.27
	9.23	14.23
	9.25	14.23
	9.27	14.18
	9.28	14.17
	9.3	14.15
	9.32	12.72
	9.33	12.1
	9.35	11.73
	9.37	11.5
	9.38	11.31
	9.4	11.17
	9.42	11.08
	9.43	11.01
	9.45	10.96
	9.47	10.91
	9.48	10.87
	9.5	10.83
	9.52	10.79
	9.53	10.77
	9.55	10.72
	9.57	10.71
	9.58	10.69
	9.6	10.7
	9.62	10.64
	9.63	10.62
	9.65	10.6
	9.67	10.58
	9.68	11.7
	9.7	10.54
	9.72	10.53
	9.73	10.54
	9.75	10.52
	9.77	10.48
	9.78	10.46
	9.8	10.44
	9.82	10.45
	9.83	10.44
	9.85	10.41
	9.87	10.4
	9.88	10.36
	9.9	10.35
	9.92	10.33
	9.93	10.31
	9.95	10.28
	9.97	10.27
	9.98	10.24
	10	10.22
	10.02	10.22
	10.03	10.19
	10.05	10.17
	10.07	10.14
	10.08	10.11
	10.1	10.08
	10.12	10.04
	10.13	10.04
	10.15	10.02
	10.17	10
	10.18	9.96
	10.2	9.94
	10.22	9.93
	10.23	9.88
	10.25	9.88
	10.27	9.86
	10.28	9.85
	10.3	9.84
	10.32	9.83
	10.33	9.84
	10.35	9.83
	10.37	9.86
	10.38	9.84
	10.4	9.84
	10.42	9.83
	10.43	9.81
	10.45	9.8
	10.47	9.77
	10.48	9.78
	10.5	9.76
	10.52	9.72
	10.53	9.7
	10.55	9.71
	10.57	9.68
	10.58	9.73
	10.6	9.71
	10.62	9.75
	10.63	9.73
	10.65	9.73
	10.67	9.73
	10.68	10.8
	10.7	9.65
	10.72	9.63
	10.73	9.62
	10.75	9.63
	10.77	9.66
	10.78	9.66
	10.8	9.71
	10.82	9.74
	10.83	9.78
	10.85	9.8
	10.87	9.8
	10.88	9.78
	10.9	9.76
	10.92	9.75
	10.93	9.73
	10.95	9.73
	10.97	9.68
	10.98	9.69
	11	9.67
	11.02	9.67
	11.03	9.65
	11.05	9.63
	11.07	9.65
	11.08	9.62
	11.1	9.65
	11.12	9.67
	11.13	9.67
	11.15	9.69
	11.17	9.74
	11.18	9.76
	11.2	9.8
	11.22	9.81
	11.23	9.85
	11.25	9.85
	11.27	9.84
	11.28	9.85
	11.3	9.84
	11.32	9.85
	11.33	9.88
	11.35	9.88
	11.37	9.89
	11.38	9.88
	11.4	9.9
	11.42	9.88
	11.43	9.87
	11.45	9.84
	11.47	9.79
	11.48	9.72
	11.5	9.75
	11.52	9.73
	11.53	9.73
	11.55	9.78
	11.57	9.8
	11.58	9.83
	11.6	9.86
	11.62	9.85
	11.63	9.86
	11.65	9.88
	11.67	9.88
	11.68	10.96
	11.7	9.84
	11.72	9.86
	11.73	9.85
	11.75	9.85
	11.77	9.85
	11.78	9.86
	11.8	9.87
	11.82	9.88
	11.83	9.87
	11.85	9.9
	11.87	9.9
	11.88	9.93
	11.9	9.93
	11.92	9.97
	11.93	9.98
	11.95	9.99
	11.97	10.01
	11.98	9.99
	12	9.96
	12.02	9.89
	12.03	9.84
	12.05	9.85
	12.07	9.93
	12.08	9.99
	12.1	10.02
	12.12	10.04
	12.13	10.05
	12.15	10.01
	12.17	10
	12.18	9.97
	12.2	9.98
	12.22	9.99
	12.23	10.02
	12.25	10.05
	12.27	10.03
	12.28	10.04
	12.3	9.98
	12.32	9.94
	12.33	9.96
	12.35	10.03
	12.37	10.1
	12.38	10.13
	12.4	10.07
	12.42	9.99
	12.43	9.95
	12.45	9.97
	12.47	10.05
	12.48	10.07
	12.5	10.03
	12.52	10.01
	12.53	10.02
	12.55	10.06
	12.57	10.12
	12.58	10.1
	12.6	10.04
	12.62	9.96
	12.63	9.98
	12.65	10.09
	12.67	10.15
	12.68	11.24
	12.7	10.09
	12.72	10.07
	12.73	10.03
	12.75	10.07
	12.77	10.09
	12.78	10.12
	12.8	10.09
	12.82	10.05
	12.83	10.02
	12.85	10.03
	12.87	10.09
	12.88	10.12
	12.9	10.18
	12.92	10.21
	12.93	10.2
	12.95	10.17
	12.97	10.14
	12.98	10.09
	13	10.05
	13.02	10.04
	13.03	10.03
	13.05	10.03
	13.07	10.04
	13.08	10.08
	13.1	10.09
	13.12	10.13
	13.13	10.11
	13.15	10.14
	13.17	10.15
	13.18	10.1
	13.2	10.08
	13.22	10.1
	13.23	10.07
	13.25	10.09
	13.27	10.08
	13.28	10.13
	13.3	10.15
	13.32	10.19
	13.33	10.16
	13.35	10.19
	13.37	10.16
	13.38	10.12
	13.4	10.1
	13.42	10.03
	13.43	10.01
	13.45	10.02
	13.47	10.05
	13.48	10.12
	13.5	10.15
	13.52	10.17
	13.53	10.2
	13.55	10.19
	13.57	10.21
	13.58	10.17
	13.6	10.15
	13.62	10.14
	13.63	10.12
	13.65	10.11
	13.67	10.09
	13.68	11.19
	13.7	10.09
	13.72	10.12
	13.73	10.12
	13.75	10.13
	13.77	10.14
	13.78	10.15
	13.8	10.15
	13.82	10.15
	13.83	10.16
	13.85	10.16
	13.87	10.16
	13.88	10.17
	13.9	10.17
	13.92	10.15
	13.93	10.12
	13.95	10.13
	13.97	10.11
	13.98	10.13
	14	10.14
	14.02	10.15
	14.03	10.15
	14.05	10.15
	14.07	10.15
	14.08	10.18
	14.1	10.18
	14.12	10.19
	14.13	10.22
	14.15	10.22
	14.17	10.25
	14.18	10.24
	14.2	10.24
	14.22	10.26
	14.23	10.25
	14.25	10.23
	14.27	10.23
	14.28	10.22
	14.3	10.21
	14.32	10.17
	14.33	10.17
	14.35	10.18
	14.37	10.18
	14.38	10.17
	14.4	10.2
	14.42	10.17
	14.43	10.22
	14.45	10.21
	14.47	10.22
	14.48	10.23
	14.5	10.22
	14.52	10.23
	14.53	10.24
	14.55	10.24
	14.57	10.25
	14.58	10.26
	14.6	10.26
	14.62	10.25
	14.63	10.25
	14.65	10.25
	14.67	10.25
	14.68	11.37
	14.7	10.26
	14.72	10.26
	14.73	10.26
	14.75	10.27
	14.77	10.28
	14.78	10.28
	14.8	10.29
	14.82	10.3
	14.83	10.29
	14.85	10.29
	14.87	10.28
	14.88	10.28
	14.9	10.3
	14.92	10.28
	14.93	10.28
	14.95	10.29
	14.97	10.29
	14.98	10.28
	15	10.28
	15.02	10.3
	15.03	10.32
	15.05	10.29
	15.07	10.31
	15.08	10.31
	15.1	10.3
	15.12	10.3
	15.13	10.29
	15.15	10.26
	15.17	10.22
	15.18	10.24
	15.2	10.21
	15.22	10.26
	15.23	10.32
	15.25	10.37
	15.27	10.37
	15.28	10.4
	15.3	10.35
	15.32	10.3
	15.33	10.24
	15.35	10.22
	15.37	10.22
	15.38	10.22
	15.4	10.24
	15.42	10.25
	15.43	10.3
	15.45	10.31
	15.47	10.34
	15.48	10.31
	15.5	10.32
	15.52	10.34
	15.53	10.34
	15.55	10.32
	15.57	10.3
	15.58	10.32
	15.6	10.3
	15.62	10.32
	15.63	10.28
	15.65	10.31
	15.67	10.28
	15.68	11.37
	15.7	10.3
	15.72	10.29
	15.73	10.3
	15.75	10.3
	15.77	10.32
	15.78	10.32
	15.8	10.31
	15.82	10.32
	15.83	10.36
	15.85	10.35
	15.87	10.36
	15.88	10.35
	15.9	10.34
	15.92	10.31
	15.93	10.27
	15.95	10.25
	15.97	10.24
	15.98	10.29
	16	10.36
	16.02	10.41
	16.03	10.46
	16.05	10.44
	16.07	10.38
	16.08	10.37
	16.1	10.32
	16.12	10.28
	16.13	10.29
	16.15	10.26
	16.17	10.32
	16.18	10.32
	16.2	10.36
	16.22	10.38
	16.23	10.39
	16.25	10.35
	16.27	10.37
	16.28	10.33
	16.3	10.32
	16.32	10.32
	16.33	10.31
	16.35	10.32
	16.37	10.36
	16.38	10.35
	16.4	10.4
	16.42	10.41
	16.43	10.41
	16.45	10.43
	16.47	10.4
	16.48	10.35
	16.5	10.31
	16.52	10.28
	16.53	10.26
	16.55	10.23
	16.57	10.25
	16.58	10.27
	16.6	10.27
	16.62	10.32
	16.63	10.34
	16.65	10.39
	16.67	10.4
	16.68	11.5
	16.7	10.4
	16.72	10.41
	16.73	10.43
	16.75	10.42
	16.77	10.39
	16.78	10.39
	16.8	10.36
	16.82	10.35
	16.83	10.37
	16.85	10.35
	16.87	10.34
	16.88	10.33
	16.9	10.33
	16.92	10.35
	16.93	10.32
	16.95	10.33
	16.97	10.34
	16.98	10.34
	17	10.35
	17.02	10.34
	17.03	10.36
	17.05	10.35
	17.07	10.33
	17.08	10.34
	17.1	10.35
	17.12	10.34
	17.13	10.35
	17.15	10.35
	17.17	10.35
	17.18	10.37
	17.2	10.35
	17.22	10.35
	17.23	10.36
	17.25	10.37
	17.27	10.37
	17.28	10.38
	17.3	10.37
	17.32	10.37
	17.33	10.37
	17.35	10.36
	17.37	10.38
	17.38	10.37
	17.4	10.38
	17.42	10.39
	17.43	10.38
	17.45	10.39
	17.47	10.38
	17.48	10.4
	17.5	10.41
	17.52	10.4
	17.53	10.41
	17.55	10.41
	17.57	10.4
	17.58	10.41
	17.6	10.43
	17.62	10.41
	17.63	10.43
	17.65	10.4
	17.67	10.41
	17.68	11.48
	17.7	10.39
	17.72	10.4
	17.73	10.39
	17.75	10.4
	17.77	10.4
	17.78	10.4
	17.8	10.4
	17.82	10.41
	17.83	10.43
	17.85	10.43
	17.87	10.46
	17.88	10.46
	17.9	10.48
	17.92	10.49
	17.93	10.5
	17.95	10.54
	17.97	10.52
	17.98	10.5
	18	10.53
	18.02	10.53
	18.03	10.51
	18.05	10.48
	18.07	10.47
	18.08	10.43
	18.1	10.4
	18.12	10.38
	18.13	10.38
	18.15	10.43
	18.17	10.47
	18.18	10.54
	18.2	10.57
	18.22	10.56
	18.23	10.54
	18.25	10.51
	18.27	10.51
	18.28	10.49
	18.3	10.47
	18.32	10.48
	18.33	10.51
	18.35	10.53
	18.37	10.54
	18.38	10.55
	18.4	10.54
	18.42	10.53
	18.43	10.49
	18.45	10.47
	18.47	10.45
	18.48	10.45
	18.5	10.46
	18.52	10.48
	18.53	10.52
	18.55	10.56
	18.57	10.58
	18.58	10.61
	18.6	10.64
	18.62	10.59
	18.63	10.55
	18.65	10.5
	18.67	10.46
	18.68	11.51
	18.7	10.44
	18.72	10.47
	18.73	10.5
	18.75	10.52
	18.77	10.54
	18.78	10.55
	18.8	10.53
	18.82	10.57
	18.83	10.53
	18.85	10.52
	18.87	10.51
	18.88	10.53
	18.9	10.53
	18.92	10.53
	18.93	10.53
	18.95	10.54
	18.97	10.5
	18.98	10.52
	19	10.54
	19.02	10.55
	19.03	10.54
	19.05	10.56
	19.07	10.58
	19.08	10.56
	19.1	10.58
	19.12	10.57
	19.13	10.61
	19.15	10.61
	19.17	10.62
	19.18	10.64
	19.2	10.69
	19.22	10.82
	19.23	10.96
	19.25	11.16
	19.27	11.4
	19.28	11.58
	19.3	11.73
	19.32	11.91
	19.33	12.11
	19.35	12.24
	19.37	12.56
	19.38	12.91
	19.4	13.35
	19.42	13.77
	19.43	14.24
	19.45	14.75
	19.47	15.28
	19.48	15.82
	19.5	16.36
	19.52	16.95
	19.53	17.57
	19.55	18.23
	19.57	18.9
	19.58	19.61
	19.6	20.28
	19.62	20.94
	19.63	21.59
	19.65	22.3
	19.67	23.11
	19.68	25.15
	19.7	24.74
	19.72	25.52
	19.73	26.31
	19.75	27.05
	19.77	27.75
	19.78	28.45
	19.8	29.23
	19.82	29.93
	19.83	30.66
	19.85	31.3
	19.87	31.91
	19.88	32.46
	19.9	33.03
	19.92	33.58
	19.93	34.2
	19.95	34.76
	19.97	35.25
	19.98	35.64
	20	36.03
	20.02	36.4
	20.03	36.78
	20.05	37.2
	20.07	37.6
	20.08	37.96
	20.1	38.27
	20.12	38.55
	20.13	38.84
	20.15	39.1
	20.17	39.37
	20.18	39.66
	20.2	39.94
	20.22	40.16
	20.23	40.36
	20.25	40.5
	20.27	40.66
	20.28	40.88
	20.3	41.13
	20.32	41.38
	20.33	41.56
	20.35	41.74
	20.37	41.85
	20.38	42.01
	20.4	42.2
	20.42	42.36
	20.43	42.51
	20.45	42.68
	20.47	42.83
	20.48	42.94
	20.5	43.05
	20.52	43.17
	20.53	43.3
	20.55	43.49
	20.57	43.67
	20.58	43.84
	20.6	43.93
	20.62	43.97
	20.63	44.05
	20.65	44.12
	20.67	44.29
	20.68	45.95
	20.7	44.48
	20.72	44.58
	20.73	44.65
	20.75	44.75
	20.77	44.85
	20.78	44.99
	20.8	45.09
	20.82	45.13
	20.83	45.13
	20.85	45.16
	20.87	45.29
	20.88	45.43
	20.9	45.57
	20.92	45.63
	20.93	45.67
	20.95	45.72
	20.97	45.75
	20.98	45.8
	21	45.87
	21.02	45.97
	21.03	46.03
	21.05	46.06
	21.07	46.08
	21.08	46.12
	21.1	46.16
	21.12	46.27
	21.13	46.42
	21.15	46.47
	21.17	46.47
	21.18	46.45
	21.2	46.47
	21.22	46.53
	21.23	46.62
	21.25	46.68
	21.27	46.72
	21.28	46.75
	21.3	46.75
	21.32	46.81
	21.33	46.86
	21.35	46.95
	21.37	46.99
	21.38	46.97
	21.4	46.94
	21.42	46.92
	21.43	46.96
	21.45	47.05
	21.47	47.15
	21.48	47.19
	21.5	47.21
	21.52	47.21
	21.53	47.2
	21.55	47.21
	21.57	47.26
	21.58	47.32
	21.6	47.32
	21.62	47.32
	21.63	47.31
	21.65	47.35
	21.67	47.44
	21.68	49.15
	21.7	47.49
	21.72	47.45
	21.73	47.42
	21.75	47.46
	21.77	47.56
	21.78	47.6
	21.8	47.63
	21.82	47.67
	21.83	47.65
	21.85	47.64
	21.87	47.67
	21.88	47.71
	21.9	47.75
	21.92	47.79
	21.93	47.83
	21.95	47.85
	21.97	47.85
	21.98	47.79
	22	47.77
	22.02	47.76
	22.03	47.78
	22.05	47.81
	22.07	47.85
	22.08	47.91
	22.1	47.96
	22.12	48.02
	22.13	48.02
	22.15	48.01
	22.17	48
	22.18	48.01
	22.2	48
	22.22	47.98
	22.23	48.01
	22.25	48.03
	22.27	48.07
	22.28	48.08
	22.3	48.09
	22.32	48.12
	22.33	48.11
	22.35	48.08
	22.37	48.08
	22.38	48.08
	22.4	48.12
	22.42	48.16
	22.43	48.21
	22.45	48.24
	22.47	48.3
	22.48	48.3
	22.5	48.33
	22.52	48.32
	22.53	48.32
	22.55	48.3
	22.57	48.32
	22.58	48.3
	22.6	48.26
	22.62	48.28
	22.63	48.28
	22.65	48.29
	22.67	48.27
	22.68	49.89
	22.7	48.22
	22.72	48.22
	22.73	48.26
	22.75	48.23
	22.77	48.25
	22.78	48.26
	22.8	48.3
	22.82	48.34
	22.83	48.35
	22.85	48.35
	22.87	48.38
	22.88	48.4
	22.9	48.38
	22.92	48.39
	22.93	48.39
	22.95	48.41
	22.97	48.38
	22.98	48.37
	23	48.35
	23.02	48.37
	23.03	48.37
	23.05	48.36
	23.07	48.38
	23.08	48.41
	23.1	48.42
	23.12	48.41
	23.13	48.41
	23.15	48.35
	23.17	48.3
	23.18	48.26
	23.2	48.28
	23.22	48.29
	23.23	48.32
	23.25	48.33
	23.27	48.37
	23.28	48.38
	23.3	48.4
	23.32	48.41
	23.33	48.37
	23.35	48.4
	23.37	48.37
	23.38	48.39
	23.4	48.35
	23.42	48.33
	23.43	48.33
	23.45	48.32
	23.47	48.33
	23.48	48.3
	23.5	48.29
	23.52	48.3
	23.53	48.29
	23.55	48.29
	23.57	48.27
	23.58	48.27
	23.6	48.27
	23.62	48.27
	23.63	48.28
	23.65	48.28
	23.67	48.32
	23.68	49.94
	23.7	48.26
	23.72	48.26
	23.73	48.23
	23.75	48.22
	23.77	48.18
	23.78	48.15
	23.8	48.09
	23.82	48.08
	23.83	48.07
	23.85	48.09
	23.87	48.14
	23.88	48.19
	23.9	48.2
	23.92	48.17
	23.93	48.14
	23.95	48.12
	23.97	48.09
	23.98	48.08
	24	48.09
	24.02	48.12
	24.03	48.11
	24.05	48.12
	24.07	48.08
	24.08	48.03
	24.1	48
	24.12	48.01
	24.13	47.97
	24.15	47.99
	24.17	48.02
	24.18	48.06
	24.2	48.05
	24.22	48.06
	24.23	48.05
	24.25	47.98
	24.27	47.95
	24.28	47.9
	24.3	47.85
	24.32	47.83
	24.33	47.83
	24.35	47.8
	24.37	47.79
	24.38	47.8
	24.4	47.79
	24.42	47.8
	24.43	47.79
	24.45	47.78
	24.47	47.79
	24.48	47.75
	24.5	47.73
	24.52	47.71
	24.53	47.7
	24.55	47.69
	24.57	47.67
	24.58	47.62
	24.6	47.6
	24.62	47.6
	24.63	47.59
	24.65	47.63
	24.67	47.66
	24.68	49.31
	24.7	47.63
	24.72	47.62
	24.73	47.56
	24.75	47.51
	24.77	47.48
	24.78	47.42
	24.8	47.44
	24.82	47.41
	24.83	47.44
	24.85	47.43
	24.87	47.47
	24.88	47.46
	24.9	47.43
	24.92	47.41
	24.93	47.39
	24.95	47.39
	24.97	47.33
	24.98	47.32
	25	47.31
	25.02	47.31
	25.03	47.33
	25.05	47.31
	25.07	47.31
	25.08	47.3
	25.1	47.28
	25.12	47.23
	25.13	47.2
	25.15	47.15
	25.17	47.12
	25.18	47.08
	25.2	47.05
	25.22	47.04
	25.23	47.03
	25.25	47.03
	25.27	47.06
	25.28	47.08
	25.3	47.1
	25.32	47.08
	25.33	47.1
	25.35	47.08
	25.37	47.05
	25.38	47.03
	25.4	47
	25.42	47
	25.43	47
	25.45	46.96
	25.47	46.95
	25.48	46.91
	25.5	46.88
	25.52	46.86
	25.53	46.81
	25.55	46.77
	25.57	46.75
	25.58	46.73
	25.6	46.72
	25.62	46.74
	25.63	46.75
	25.65	46.79
	25.67	46.81
	25.68	48.4
	25.7	46.74
	25.72	46.74
	25.73	46.69
	25.75	46.66
	25.77	46.64
	25.78	46.61
	25.8	46.62
	25.82	46.57
	25.83	46.59
	25.85	46.57
	25.87	46.59
	25.88	46.58
	25.9	46.56
	25.92	46.55
	25.93	46.52
	25.95	46.51
	25.97	46.44
	25.98	46.42
	26	46.39
	26.02	46.39
	26.03	46.37
	26.05	46.26
	26.07	46.07
	26.08	45.86
	26.1	45.59
	26.12	45.3
	26.13	44.96
	26.15	44.63
	26.17	44.26
	26.18	43.9
	26.2	43.5
	26.22	43.17
	26.23	42.82
	26.25	42.49
	26.27	42.27
	26.28	41.79
	26.3	41.27
	26.32	40.8
	26.33	40.36
	26.35	39.89
	26.37	39.43
	26.38	38.99
	26.4	38.55
	26.42	38.11
	26.43	37.73
	26.45	37.37
	26.47	36.99
	26.48	36.65
	26.5	36.31
	26.52	36.02
	26.53	35.73
	26.55	35.5
	26.57	35.25
	26.58	35.08
	26.6	34.88
	26.62	34.72
	26.63	34.55
	26.65	34.43
	26.67	34.26
	26.68	35.53
	26.7	33.93
	26.72	33.78
	26.73	33.6
	26.75	33.43
	26.77	33.34
	26.78	33.23
	26.8	33.15
	26.82	33.13
	26.83	33.04
	26.85	32.97
	26.87	32.89
	26.88	32.8
	26.9	32.72
	26.92	32.63
	26.93	32.52
	26.95	32.45
	26.97	32.35
	26.98	32.28
	27	32.18
	27.02	32.11
	27.03	32.02
	27.05	31.95
	27.07	31.89
	27.08	31.8
	27.1	31.72
	27.12	31.67
	27.13	31.56
	27.15	31.51
	27.17	31.43
	27.18	31.36
	27.2	31.3
	27.22	31.22
	27.23	31.15
	27.25	31.1
	27.27	31.03
	27.28	30.97
	27.3	30.91
	27.32	30.82
	27.33	30.77
	27.35	30.7
	27.37	30.67
	27.38	30.62
	27.4	30.56
	27.42	30.49
	27.43	30.45
	27.45	30.38
	27.47	30.33
	27.48	30.3
	27.5	30.25
	27.52	30.19
	27.53	30.13
	27.55	30.08
	27.57	30.03
	27.58	29.97
	27.6	29.9
	27.62	29.85
	27.63	29.8
	27.65	29.73
	27.67	29.67
	27.68	30.93
	27.7	29.49
	27.72	29.44
	27.73	29.39
	27.75	29.36
	27.77	29.3
	27.78	29.24
	27.8	29.2
	27.82	29.16
	27.83	29.12
	27.85	29.07
	27.87	29.04
	27.88	29.02
	27.9	28.98
	27.92	29
	27.93	28.93
	27.95	28.9
	27.97	28.86
	27.98	28.81
	28	28.73
	28.02	28.66
	28.03	28.56
	28.05	28.48
	28.07	28.42
	28.08	28.38
	28.1	28.32
	28.12	28.24
	28.13	28.21
	28.15	28.2
	28.17	28.16
	28.18	28.15
	28.2	28.08
	28.22	28.07
	28.23	28.04
	28.25	28
	28.27	27.95
	28.28	27.9
	28.3	27.85
	28.32	27.82
	28.33	27.77
	28.35	27.72
	28.37	27.65
	28.38	27.62
	28.4	27.59
	28.42	27.54
	28.43	27.5
	28.45	27.44
	28.47	27.4
	28.48	27.36
	28.5	27.32
	28.52	27.3
	28.53	27.25
	28.55	27.23
	28.57	27.18
	28.58	27.12
	28.6	27.09
	28.62	27.06
	28.63	27
	28.65	26.97
	28.67	26.92
	28.68	28.15
	28.7	26.76
	28.72	26.73
	28.73	26.7
	28.75	26.69
	28.77	26.68
	28.78	26.68
	28.8	26.66
	28.82	26.59
	28.83	26.48
	28.85	26.37
	28.87	26.34
	28.88	26.36
	28.9	26.39
	28.92	26.37
	28.93	26.34
	28.95	26.28
	28.97	26.21
	28.98	26.13
	29	26.1
	29.02	26.11
	29.03	26.07
	29.05	26.05
	29.07	26.01
	29.08	25.95
	29.1	25.9
	29.12	25.82
	29.13	25.78
	29.15	25.74
	29.17	25.73
	29.18	25.74
	29.2	25.74
	29.22	25.75
	29.23	25.7
	29.25	25.65
	29.27	25.58
	29.28	25.5
	29.3	25.42
	29.32	25.37
	29.33	25.32
	29.35	25.26
	29.37	25.27
	29.38	25.27
	29.4	25.23
	29.42	25.22
	29.43	25.2
	29.45	25.16
	29.47	25.14
	29.48	25.06
	29.5	25.02
	29.52	24.98
	29.53	24.94
	29.55	24.91
	29.57	24.91
	29.58	24.89
	29.6	24.89
	29.62	24.87
	29.63	24.82
	29.65	24.84
	29.67	24.76
	29.68	25.97
	29.7	24.61
	29.72	24.56
	29.73	24.5
	29.75	24.47
	29.77	24.46
	29.78	24.45
	29.8	24.48
	29.82	24.48
	29.83	24.46
	29.85	24.44
	29.87	24.37
	29.88	24.31
	29.9	24.24
	29.92	24.2
	29.93	24.22
	29.95	24.18
	29.97	24.15
	29.98	24.13
	30	24.07
	30.02	24
	30.03	23.95
	30.05	23.94
	30.07	23.87
	30.08	23.87
	30.1	23.89
	30.12	23.88
	30.13	23.89
	30.15	23.85
	30.17	23.78
	30.18	23.71
	30.2	23.62
	30.22	23.57
	30.23	23.53
	30.25	23.5
	30.27	23.48
	30.28	23.48
	30.3	23.48
	30.32	23.47
	30.33	23.44
	30.35	23.4
	30.37	23.36
	30.38	23.32
	30.4	23.29
	30.42	23.24
	30.43	23.21
	30.45	23.18
	30.47	23.15
	30.48	23.11
	30.5	23.08
	30.52	23.08
	30.53	23.06
	30.55	23.06
	30.57	23.03
	30.58	23.02
	30.6	23
	30.62	22.95
	30.63	22.92
	30.65	22.91
	30.67	22.88
	30.68	24.08
	30.7	22.77
	30.72	22.75
	30.73	22.72
	30.75	22.7
	30.77	22.65
	30.78	22.6
	30.8	22.56
	30.82	22.51
	30.83	22.47
	30.85	22.41
	30.87	22.38
	30.88	22.37
	30.9	22.35
	30.92	22.34
	30.93	22.35
	30.95	22.37
	30.97	22.36
	30.98	22.36
	31	22.33
	31.02	22.31
	31.03	22.25
	31.05	22.2
	31.07	22.17
	31.08	22.13
	31.1	22.1
	31.12	22.05
	31.13	22.04
	31.15	22.01
	31.17	21.99
	31.18	21.99
	31.2	21.96
	31.22	21.93
	31.23	21.93
	31.25	21.89
	31.27	21.87
	31.28	21.86
	31.3	21.82
	31.32	21.77
	31.33	21.74
	31.35	21.69
	31.37	21.65
	31.38	21.6
	31.4	21.58
	31.42	21.58
	31.43	21.6
	31.45	21.6
	31.47	21.62
	31.48	21.61
	31.5	21.55
	31.52	21.45
	31.53	21.38
	31.55	21.35
	31.57	21.33
	31.58	21.35
	31.6	21.35
	31.62	21.32
	31.63	21.27
	31.65	21.24
	31.67	21.2
	31.68	22.35
	31.7	21.15
	31.72	21.18
	31.73	21.21
	31.75	21.18
	31.77	21.1
	31.78	20.99
	31.8	20.92
	31.82	20.93
	31.83	20.99
	31.85	21.03
	31.87	21
	31.88	20.93
	31.9	20.85
	31.92	20.84
	31.93	20.85
	31.95	20.84
	31.97	20.81
	31.98	20.74
	32	20.68
	32.02	20.63
	32.03	20.66
	32.05	20.71
	32.07	20.73
	32.08	20.71
	32.1	20.6
	32.12	20.53
	32.13	20.47
	32.15	20.45
	32.17	20.49
	32.18	20.5
	32.2	20.48
	32.22	20.42
	32.23	20.37
	32.25	20.36
	32.27	20.33
	32.28	20.35
	32.3	20.34
	32.32	20.37
	32.33	20.34
	32.35	20.27
	32.37	20.19
	32.38	20.11
	32.4	20.12
	32.42	20.13
	32.43	20.19
	32.45	20.19
	32.47	20.15
	32.48	20.15
	32.5	20.11
	32.52	20.04
	32.53	20.01
	32.55	19.97
	32.57	19.94
	32.58	19.97
	32.6	19.96
	32.62	19.93
	32.63	19.93
	32.65	19.89
	32.67	19.84
	32.68	20.93
	32.7	19.73
	32.72	19.73
	32.73	19.75
	32.75	19.78
	32.77	19.81
	32.78	19.79
	32.8	19.7
	32.82	19.6
	32.83	19.55
	32.85	19.54
	32.87	19.57
	32.88	19.57
	32.9	19.55
	32.92	19.54
	32.93	19.48
	32.95	19.45
	32.97	19.42
	32.98	19.38
	33	19.4
	33.02	19.39
	33.03	19.37
	33.05	19.38
	33.07	19.34
	33.08	19.36
	33.1	19.33
	33.12	19.33
	33.13	19.31
	33.15	19.27
	33.17	19.29
	33.18	19.27
	33.2	19.21
	33.22	19.19
	33.23	19.15
	33.25	19.1
	33.27	19.05
[truncated: 1,312 more rows]

## Sheet: Figure 4e(ii)
Figure 4e(i) - Isc tracings
		Isc (µA/cm2)
	Time (min)	ETI	ETI + (75 µM/30 µM)	ETI + (10 µM/10 µM)
	0	36.8	52.74	42.67
	0.02	36.84	52.77	42.71
	0.03	36.94	52.83	42.75
	0.05	37.02	52.95	42.87
	0.07	38.11	54.66	44.31
	0.08	37.16	53.2	43.08
	0.1	37.16	53.22	43.1
	0.12	37.15	53.19	43.07
	0.13	37.17	53.16	43.03
	0.15	37.24	53.2	43.05
	0.17	37.34	53.3	43.17
	0.18	37.46	53.48	43.29
	0.2	37.54	53.6	43.41
	0.22	37.53	53.67	43.44
	0.23	37.52	53.67	43.44
	0.25	37.48	53.67	43.41
	0.27	37.48	53.63	43.38
	0.28	37.51	53.67	43.41
	0.3	37.58	53.73	43.45
	0.32	37.62	53.78	43.54
	0.33	37.7	53.86	43.57
	0.35	37.71	53.92	43.6
	0.37	37.74	53.97	43.65
	0.38	37.7	53.95	43.65
	0.4	37.67	54	43.66
	0.42	37.65	54	43.63
	0.43	37.62	53.98	43.62
	0.45	37.65	53.98	43.61
	0.47	37.64	53.97	43.64
	0.48	37.69	54.03	43.65
	0.5	37.73	54.07	43.72
	0.52	37.74	54.13	43.76
	0.53	37.8	54.2	43.78
	0.55	37.82	54.23	43.84
	0.57	37.87	54.28	43.89
	0.58	37.87	54.34	43.92
	0.6	37.87	54.39	43.94
	0.62	37.84	54.39	43.95
	0.63	37.82	54.41	43.97
	0.65	37.79	54.41	43.97
	0.67	37.81	54.4	43.96
	0.68	37.81	54.42	43.95
	0.7	37.8	54.41	43.96
	0.72	37.8	54.42	43.98
	0.73	37.81	54.44	43.97
	0.75	37.79	54.43	43.94
	0.77	37.81	54.44	43.94
	0.78	37.79	54.41	43.93
	0.8	37.77	54.4	43.88
	0.82	37.74	54.34	43.84
	0.83	37.69	54.33	43.81
	0.85	37.66	54.29	43.74
	0.87	37.61	54.23	43.69
	0.88	37.57	54.21	43.67
	0.9	37.56	54.22	43.67
	0.92	37.51	54.22	43.67
	0.93	37.5	54.25	43.67
	0.95	37.48	54.25	43.7
	0.97	37.52	54.27	43.69
	0.98	37.52	54.28	43.71
	1	37.54	54.27	43.73
	1.02	37.55	54.26	43.71
	1.03	37.53	54.24	43.7
	1.05	37.51	54.26	43.69
	1.07	38.51	55.8	44.98
	1.08	37.5	54.19	43.66
	1.1	37.47	54.19	43.65
	1.12	37.47	54.19	43.66
	1.13	37.44	54.15	43.61
	1.15	37.42	54.11	43.58
	1.17	37.42	54.1	43.59
	1.18	37.38	54.07	43.58
	1.2	37.36	54.05	43.54
	1.22	37.33	54.02	43.52
	1.23	37.28	54	43.53
	1.25	37.28	54	43.51
	1.27	37.24	54	43.48
	1.28	37.23	53.97	43.47
	1.3	37.21	53.94	43.44
	1.32	37.17	53.92	43.42
	1.33	37.13	53.87	43.38
	1.35	37.09	53.83	43.36
	1.37	37.04	53.77	43.3
	1.38	37.03	53.76	43.28
	1.4	36.93	53.7	43.23
	1.42	36.91	53.62	43.16
	1.43	36.84	53.59	43.12
	1.45	36.86	53.53	43.11
	1.47	36.84	53.5	43.06
	1.48	36.84	53.43	43.05
	1.5	36.84	53.41	43.06
	1.52	36.87	53.39	43.08
	1.53	36.87	53.39	43.06
	1.55	36.89	53.4	43.1
	1.57	36.84	53.42	43.1
	1.58	36.8	53.36	43.09
	1.6	36.72	53.29	43.04
	1.62	36.63	53.17	42.92
	1.63	36.55	53.03	42.83
	1.65	36.48	52.92	42.75
	1.67	36.45	52.87	42.67
	1.68	36.47	52.84	42.68
	1.7	36.52	52.83	42.68
	1.72	36.52	52.83	42.71
	1.73	36.5	52.82	42.72
	1.75	36.42	52.75	42.69
	1.77	36.36	52.71	42.61
	1.78	36.31	52.62	42.56
	1.8	36.26	52.54	42.49
	1.82	36.26	52.44	42.43
	1.83	36.21	52.39	42.4
	1.85	36.22	52.33	42.4
	1.87	36.21	52.28	42.38
	1.88	36.24	52.25	42.39
	1.9	36.19	52.22	42.37
	1.92	36.17	52.18	42.34
	1.93	36.08	52.1	42.26
	1.95	35.98	51.97	42.13
	1.97	35.93	51.81	42.05
	1.98	35.88	51.71	41.95
	2	35.87	51.63	41.92
	2.02	35.88	51.57	41.91
	2.03	35.91	51.51	41.88
	2.05	35.9	51.49	41.88
	2.07	36.88	52.97	43.14
	2.08	35.86	51.41	41.87
	2.1	35.88	51.36	41.85
	2.12	35.86	51.33	41.84
	2.13	35.83	51.23	41.8
	2.15	35.76	51.19	41.76
	2.17	35.72	51.09	41.74
	2.18	35.67	51.01	41.71
	2.2	35.59	50.91	41.63
	2.22	35.53	50.79	41.53
	2.23	35.47	50.69	41.46
	2.25	35.4	50.59	41.38
	2.27	35.35	50.46	41.3
	2.28	35.33	50.35	41.24
	2.3	35.3	50.28	41.18
	2.32	35.26	50.17	41.15
	2.33	35.28	50.08	41.12
	2.35	35.27	50.01	41.05
	2.37	35.23	49.9	41.02
	2.38	35.19	49.84	40.99
	2.4	35.15	49.74	40.93
	2.42	35.16	49.65	40.9
	2.43	35.13	49.66	40.85
	2.45	35.08	49.46	40.79
	2.47	35.04	49.37	40.73
	2.48	34.99	49.29	40.67
	2.5	34.94	49.17	40.63
	2.52	34.89	49.08	40.55
	2.53	34.87	49	40.5
	2.55	34.79	48.9	40.43
	2.57	34.76	48.79	40.39
	2.58	34.68	48.68	40.32
	2.6	34.63	48.6	40.26
	2.62	34.56	48.5	40.21
	2.63	34.54	48.43	40.17
	2.65	34.49	48.35	40.15
	2.67	34.47	48.31	40.12
	2.68	34.47	48.22	40.11
	2.7	34.47	48.14	40.09
	2.72	34.47	48.06	40.05
	2.73	34.45	47.95	40
	2.75	34.43	47.8	39.88
	2.77	34.34	47.64	39.77
	2.78	34.25	47.5	39.68
	2.8	34.13	47.35	39.56
	2.82	34.05	47.23	39.48
	2.83	33.98	47.15	39.41
	2.85	33.94	47.06	39.39
	2.87	33.94	47.03	39.4
	2.88	33.96	46.97	39.39
	2.9	33.94	46.9	39.4
	2.92	33.95	46.8	39.36
	2.93	33.9	46.7	39.31
	2.95	33.88	46.6	39.25
	2.97	33.83	46.46	39.15
	2.98	33.74	46.32	39.06
	3	33.7	46.21	38.99
	3.02	33.62	46.11	38.92
	3.03	33.58	46.02	38.86
	3.05	33.49	45.93	38.8
	3.07	34.4	47.3	39.96
	3.08	33.39	45.76	38.71
	3.1	33.44	45.7	38.72
	3.12	33.41	45.59	38.66
	3.13	33.4	45.5	38.66
	3.15	33.39	45.38	38.58
	3.17	33.38	45.26	38.51
	3.18	33.28	45.11	38.41
	3.2	33.21	44.96	38.3
	3.22	33.09	44.84	38.24
	3.23	33.02	44.74	38.14
	3.25	32.98	44.7	38.12
	3.27	32.96	44.63	38.12
	3.28	32.98	44.6	38.11
	3.3	33	44.56	38.13
	3.32	33.02	44.49	38.12
	3.33	33	44.37	38.05
	3.35	32.95	44.2	37.95
	3.37	32.85	44.06	37.84
	3.38	32.77	43.92	37.72
	3.4	32.68	43.82	37.62
	3.42	32.64	43.71	37.58
	3.43	32.55	43.67	37.55
	3.45	32.54	43.6	37.52
	3.47	32.53	43.51	37.48
	3.48	32.52	43.42	37.43
	3.5	32.49	43.34	37.41
	3.52	32.5	43.25	37.36
	3.53	32.46	43.14	37.33
	3.55	32.41	43.05	37.28
	3.57	32.39	42.95	37.21
	3.58	32.31	42.86	37.14
	3.6	32.27	42.76	37.08
	3.62	32.25	42.66	37.03
	3.63	32.18	42.56	36.96
	3.65	32.13	42.45	36.87
	3.67	32.07	42.37	36.81
	3.68	32.01	42.3	36.72
	3.7	31.93	42.18	36.67
	3.72	31.87	42.1	36.61
	3.73	31.84	42.04	36.55
	3.75	31.83	41.97	36.53
	3.77	31.76	41.91	36.5
	3.78	31.72	41.83	36.51
	3.8	31.71	41.74	36.42
	3.82	31.68	41.71	36.38
	3.83	31.67	41.6	36.37
	3.85	31.67	41.57	36.35
	3.87	31.64	41.47	36.32
	3.88	31.65	41.38	36.28
	3.9	31.63	41.28	36.23
	3.92	31.59	41.17	36.16
	3.93	31.57	41.08	36.08
	3.95	31.49	40.95	35.97
	3.97	31.4	40.84	35.9
	3.98	31.32	40.74	35.83
	4	31.28	40.62	35.74
	4.02	31.21	40.52	35.68
	4.03	31.16	40.45	35.59
	4.05	31.1	40.36	35.54
	4.07	31.97	41.66	36.65
	4.08	30.98	40.2	35.43
	4.1	30.97	40.13	35.39
	4.12	30.95	40.09	35.38
	4.13	30.91	40.03	35.35
	4.15	30.89	40	35.34
	4.17	30.93	39.94	35.34
	4.18	30.89	39.92	35.33
	4.2	30.92	39.85	35.33
	4.22	30.86	39.77	35.3
	4.23	30.88	39.66	35.21
	4.25	30.82	39.57	35.16
	4.27	30.78	39.46	35.04
	4.28	30.69	39.36	34.99
	4.3	30.62	39.31	34.93
	4.32	30.58	39.23	34.88
	4.33	30.56	39.18	34.82
	4.35	30.51	39.15	34.82
	4.37	30.49	39.1	34.78
	4.38	30.47	39.03	34.78
	4.4	30.48	38.95	34.75
	4.42	30.43	38.89	34.71
	4.43	30.38	38.77	34.66
	4.45	30.33	38.67	34.56
	4.47	30.31	38.56	34.48
	4.48	30.27	38.48	34.4
	4.5	30.24	38.42	34.3
	4.52	30.17	38.35	34.26
	4.53	30.14	38.33	34.22
	4.55	30.09	38.29	34.23
	4.57	30.12	38.3	34.26
	4.58	30.08	38.26	34.3
	4.6	30.06	38.21	34.28
	4.62	30.05	38.15	34.26
	4.63	30.06	38.05	34.18
	4.65	30.02	37.96	34.11
	4.67	29.98	37.87	34.04
	4.68	29.97	37.77	33.96
	4.7	29.89	37.7	33.88
	4.72	29.86	37.64	33.82
	4.73	29.84	37.55	33.77
	4.75	29.8	37.49	33.71
	4.77	29.72	37.43	33.66
	4.78	29.73	37.39	33.61
	4.8	29.71	37.3	33.56
	4.82	29.67	37.26	33.54
	4.83	29.61	37.19	33.48
	4.85	29.61	37.15	33.43
	4.87	29.55	37.07	33.41
	4.88	29.52	37.04	33.36
	4.9	29.47	36.98	33.32
	4.92	29.44	36.93	33.27
	4.93	29.39	36.86	33.23
	4.95	29.35	36.81	33.19
	4.97	29.34	36.75	33.16
	4.98	29.25	36.7	33.12
	5	29.21	36.66	33.08
	5.02	29.18	36.61	33.04
	5.03	29.15	36.57	33.01
	5.05	29.12	36.54	33.01
	5.07	29.94	37.85	34.09
	5.08	29.1	36.44	32.95
	5.1	29.09	36.42	32.95
	5.12	29.1	36.36	32.94
	5.13	29.05	36.29	32.89
	5.15	29.08	36.24	32.85
	5.17	29	36.15	32.78
	5.18	28.97	36.11	32.73
	5.2	28.93	36.01	32.64
	5.22	28.86	35.98	32.57
	5.23	28.83	35.93	32.54
	5.25	28.8	35.91	32.5
	5.27	28.8	35.88	32.46
	5.28	28.76	35.85	32.45
	5.3	28.7	35.83	32.42
	5.32	28.69	35.83	32.43
	5.33	28.71	35.78	32.42
	5.35	28.66	35.73	32.4
	5.37	28.59	35.71	32.36
	5.38	28.6	35.63	32.33
	5.4	28.56	35.61	32.31
	5.42	28.53	35.55	32.26
	5.43	28.51	35.5	32.23
	5.45	28.48	35.46	32.19
	5.47	28.42	35.43	32.12
	5.48	28.42	35.39	32.09
	5.5	28.39	35.34	32.05
	5.52	28.37	35.28	32
	5.53	28.28	35.24	31.98
	5.55	28.3	35.19	31.9
	5.57	28.29	35.14	31.86
	5.58	28.22	35.08	31.8
	5.6	28.19	35.03	31.76
	5.62	28.2	35	31.69
	5.63	28.15	34.95	31.66
	5.65	28.09	34.89	31.61
	5.67	28.08	34.85	31.56
	5.68	28.07	34.78	31.5
	5.7	28.05	34.73	31.45
	5.72	28	34.66	31.42
	5.73	27.93	34.62	31.38
	5.75	28	34.58	31.36
	5.77	27.94	34.53	31.35
	5.78	27.89	34.49	31.31
	5.8	27.89	34.47	31.28
	5.82	27.86	34.46	31.26
	5.83	27.85	34.42	31.23
	5.85	27.81	34.39	31.21
	5.87	27.76	34.36	31.19
	5.88	27.76	34.33	31.16
	5.9	27.67	34.28	31.11
	5.92	27.72	34.25	31.07
	5.93	27.68	34.24	31.06
	5.95	27.65	34.19	30.99
	5.97	27.6	34.17	30.96
	5.98	27.56	34.13	30.94
	6	27.55	34.12	30.87
	6.02	27.49	34.09	30.84
	6.03	27.48	34.03	30.79
	6.05	27.4	34	30.74
	6.07	28.24	35.24	31.74
	6.08	27.34	33.9	30.61
	6.1	27.34	33.87	30.59
	6.12	27.3	33.84	30.54
	6.13	27.26	33.78	30.51
	6.15	27.26	33.75	30.47
	6.17	27.25	33.73	30.45
	6.18	27.22	33.67	30.38
	6.2	27.17	33.67	30.34
	6.22	27.13	33.61	30.33
	6.23	27.1	33.56	30.3
	6.25	27.1	33.56	30.28
	6.27	27.1	33.52	30.24
	6.28	27.1	33.49	30.23
	6.3	27.1	33.49	30.2
	6.32	27.1	33.47	30.22
	6.33	27.05	33.46	30.22
	6.35	27.07	33.45	30.21
	6.37	27.08	33.42	30.19
	6.38	27.03	33.42	30.16
	6.4	27.02	33.43	30.16
	6.42	26.98	33.4	30.16
	6.43	26.95	33.38	30.12
	6.45	26.94	33.39	30.11
	6.47	26.91	33.36	30.06
	6.48	26.87	33.32	30.02
	6.5	26.79	33.3	29.98
	6.52	26.76	33.25	29.91
	6.53	26.69	33.2	29.84
	6.55	26.64	33.17	29.81
	6.57	26.58	33.12	29.73
	6.58	26.52	33.08	29.66
	6.6	26.49	33.01	29.57
	6.62	26.47	32.97	29.54
	6.63	26.44	32.91	29.47
	6.65	26.43	32.87	29.45
	6.67	26.43	32.85	29.42
	6.68	26.47	32.82	29.42
	6.7	26.49	32.8	29.43
	6.72	26.45	32.82	29.45
	6.73	26.42	32.78	29.43
	6.75	26.38	32.81	29.43
	6.77	26.4	32.81	29.4
	6.78	26.39	32.81	29.36
	6.8	26.3	32.79	29.32
	6.82	26.25	32.76	29.27
	6.83	26.23	32.72	29.2
	6.85	26.21	32.67	29.14
	6.87	26.18	32.63	29.12
	6.88	26.2	32.61	29.09
	6.9	26.18	32.59	29.09
	6.92	26.2	32.57	29.09
	6.93	26.17	32.58	29.1
	6.95	26.09	32.61	29.08
	6.97	26.05	32.57	29.04
	6.98	26.04	32.53	28.97
	7	25.97	32.46	28.87
	7.02	25.92	32.39	28.77
	7.03	25.92	32.33	28.73
	7.05	25.95	32.3	28.67
	7.07	26.79	33.54	29.71
	7.08	25.94	32.26	28.65
	7.1	25.96	32.28	28.67
	7.12	25.95	32.31	28.72
	7.13	25.93	32.32	28.75
	7.15	25.86	32.33	28.76
	7.17	25.82	32.34	28.73
	7.18	25.8	32.33	28.68
	7.2	25.75	32.32	28.62
	7.22	25.74	32.28	28.59
	7.23	25.69	32.25	28.51
	7.25	25.68	32.22	28.42
	7.27	25.67	32.16	28.38
	7.28	25.64	32.1	28.32
	7.3	25.59	32.06	28.31
	7.32	25.58	32.04	28.28
	7.33	25.63	32.01	28.31
	7.35	25.56	32	28.28
	7.37	25.58	32	28.28
	7.38	25.55	31.99	28.29
	7.4	25.52	31.98	28.28
	7.42	25.53	31.97	28.23
	7.43	25.48	31.98	28.19
	7.45	25.4	31.97	28.14
	7.47	25.35	31.95	28.1
	7.48	25.33	31.91	28.04
	7.5	25.33	31.87	27.99
	7.52	25.37	31.81	27.93
	7.53	25.34	31.79	27.92
	7.55	25.37	31.81	27.95
	7.57	25.34	31.82	27.99
	7.58	25.33	31.86	28.03
	7.6	25.29	31.9	28.06
	7.62	25.21	31.87	27.98
	7.63	25.12	31.79	27.86
	7.65	25.15	31.7	27.73
	7.67	25.13	31.64	27.7
	7.68	25.11	31.6	27.71
	7.7	25.15	31.64	27.75
	7.72	25.1	31.66	27.76
	7.73	25.06	31.68	27.78
	7.75	25.02	31.71	27.73
	7.77	24.96	31.67	27.65
	7.78	24.96	31.64	27.59
	7.8	24.97	31.59	27.59
	7.82	24.99	31.57	27.55
	7.83	24.99	31.57	27.59
	7.85	24.92	31.59	27.62
	7.87	24.88	31.6	27.58
	7.88	24.85	31.55	27.51
	7.9	24.79	31.46	27.39
	7.92	24.81	31.4	27.31
	7.93	24.83	31.42	27.36
	7.95	24.89	31.48	27.45
	7.97	24.89	31.52	27.48
	7.98	24.83	31.53	27.45
	8	24.76	31.48	27.34
	8.02	24.7	31.42	27.24
	8.03	24.69	31.35	27.2
	8.05	24.72	31.32	27.23
	8.07	25.51	32.56	28.26
	8.08	24.72	31.34	27.23
	8.1	24.66	31.35	27.21
	8.12	24.61	31.34	27.16
	8.13	24.52	31.29	27.05
	8.15	24.52	31.24	27.05
	8.17	24.56	31.24	27.06
	8.18	24.63	31.27	27.13
	8.2	24.64	31.35	27.17
	8.22	24.56	31.34	27.15
	8.23	24.46	31.3	27.03
	8.25	24.38	31.22	26.92
	8.27	24.38	31.14	26.84
	8.28	24.38	31.11	26.86
	8.3	24.45	31.14	26.93
	8.32	24.44	31.2	26.94
	8.33	24.42	31.2	26.95
	8.35	24.38	31.19	26.93
	8.37	24.32	31.22	26.87
	8.38	24.27	31.18	26.82
	8.4	24.24	31.17	26.77
	8.42	24.23	31.13	26.76
	8.43	24.24	31.09	26.72
	8.45	24.24	31.08	26.75
	8.47	24.26	31.07	26.75
	8.48	24.29	31.09	26.79
	8.5	24.23	31.11	26.76
	8.52	24.19	31.1	26.72
	8.53	24.14	31.1	26.69
	8.55	24.06	31.04	26.59
	8.57	24.05	30.98	26.52
	8.58	24	30.93	26.45
	8.6	24.05	30.9	26.46
	8.62	24.07	30.92	26.49
	8.63	24.13	30.94	26.51
	8.65	24.17	30.99	26.57
	8.67	24.16	31.03	26.63
	8.68	24.13	31.04	26.63
	8.7	24.06	31.03	26.58
	8.72	24.01	30.99	26.51
	8.73	23.94	30.96	26.41
	8.75	23.91	30.92	26.37
	8.77	23.9	30.89	26.34
	8.78	23.92	30.87	26.33
	8.8	23.94	30.84	26.35
	8.82	23.97	30.83	26.36
	8.83	23.96	30.83	26.37
	8.85	23.93	30.84	26.37
	8.87	23.89	30.86	26.34
	8.88	23.83	30.85	26.3
	8.9	23.79	30.83	26.22
	8.92	23.77	30.78	26.19
	8.93	23.77	30.77	26.19
	8.95	23.86	30.8	26.27
	8.97	23.9	30.88	26.34
	8.98	23.8	30.86	26.3
	9	23.63	30.77	26.12
	9.02	23.62	30.68	26.04
	9.03	23.69	30.66	26.09
	9.05	23.74	30.74	26.18
	9.07	24.46	32	27.14
	9.08	23.57	30.77	26.08
	9.1	23.56	30.73	26.04
	9.12	23.61	30.71	26.03
	9.13	23.67	30.72	26.11
	9.15	23.65	30.75	26.11
	9.17	23.53	30.71	26
	9.18	23.47	30.62	25.87
	9.2	23.49	30.56	25.86
	9.22	23.59	30.65	25.95
	9.23	23.63	30.69	26.04
	9.25	23.58	30.75	26.04
	9.27	23.46	30.71	25.92
	9.28	23.43	30.61	25.83
	9.3	23.45	30.58	25.82
	9.32	23.51	30.57	25.86
	9.33	23.51	30.58	25.89
	9.35	23.45	30.61	25.85
	9.37	23.32	30.55	25.76
	9.38	23.36	30.51	25.74
	9.4	23.43	30.55	25.81
	9.42	23.47	30.63	25.91
	9.43	23.34	30.59	25.81
	9.45	23.21	30.49	25.66
	9.47	23.26	30.43	25.65
	9.48	23.35	30.46	25.74
	9.5	23.32	30.53	25.78
	9.52	23.26	30.55	25.73
	9.53	23.2	30.54	25.68
	9.55	23.21	30.49	25.66
	9.57	23.25	30.47	25.65
	9.58	23.27	30.51	25.73
	9.6	23.22	30.53	25.66
	9.62	23.11	30.42	25.54
	9.63	23.13	30.37	25.46
	9.65	23.23	30.4	25.59
	9.67	23.27	30.51	25.69
	9.68	23.2	30.53	25.64
	9.7	23.09	30.42	25.52
	9.72	23.09	30.35	25.48
	9.73	23.18	30.36	25.52
	9.75	23.18	30.38	25.56
	9.77	23.07	30.41	25.51
	9.78	23.02	30.34	25.42
	9.8	23.06	30.32	25.45
	9.82	23.19	30.43	25.58
	9.83	23.04	30.41	25.51
	9.85	22.93	30.3	25.35
	9.87	23.02	30.25	25.36
	9.88	23.06	30.33	25.46
	9.9	23.01	30.39	25.45
	9.92	22.92	30.36	25.39
	9.93	22.94	30.31	25.32
	9.95	22.98	30.3	25.36
	9.97	22.99	30.33	25.41
	9.98	22.95	30.33	25.39
	10	22.83	30.25	25.24
	10.02	22.85	30.18	25.18
	10.03	22.96	30.22	25.3
	10.05	23.01	30.34	25.38
	10.07	23.68	31.54	26.3
	10.08	22.81	30.28	25.23
	10.1	22.83	30.24	25.18
	10.12	22.88	30.18	25.2
	10.13	22.92	30.18	25.26
	10.15	22.91	30.21	25.27
	10.17	22.84	30.23	25.22
	10.18	22.77	30.2	25.14
	10.2	22.74	30.13	25.1
	10.22	22.83	30.15	25.16
	10.23	22.88	30.22	25.25
	10.25	22.88	30.28	25.31
	10.27	22.77	30.23	25.2
	10.28	22.67	30.14	25.05
	10.3	22.68	30.06	25.02
	10.32	22.74	30.06	25.06
	10.33	22.79	30.12	25.11
	10.35	22.78	30.14	25.14
	10.37	22.76	30.17	25.15
	10.38	22.68	30.19	25.09
	10.4	22.62	30.18	25.06
	10.42	22.62	30.13	25.01
	10.43	22.66	30.09	25.04
	10.45	22.71	30.11	25.07
	10.47	22.72	30.15	25.1
	10.48	22.65	30.16	25.06
	10.5	22.59	30.1	24.98
	10.52	22.52	30.02	24.87
	10.53	22.56	29.99	24.86
	10.55	22.69	30.04	24.97
	10.57	22.71	30.13	25.06
	10.58	22.64	30.16	25.02
	10.6	22.57	30.13	24.95
	10.62	22.52	30.07	24.86
	10.63	22.53	30.01	24.84
	10.65	22.57	29.99	24.85
	10.67	22.63	29.99	24.91
	10.68	22.58	30.04	24.91
	10.7	22.55	30.05	24.89
	10.72	22.45	30.01	24.81
	10.73	22.46	29.96	24.78
	10.75	22.5	29.98	24.82
	10.77	22.6	30.04	24.93
	10.78	22.56	30.09	24.96
	10.8	22.42	30.03	24.84
	10.82	22.35	29.94	24.7
	10.83	22.43	29.88	24.73
	10.85	22.48	29.95	24.82
	10.87	22.44	30.01	24.85
	10.88	22.37	30.01	24.78
	10.9	22.32	29.96	24.72
	10.92	22.39	29.95	24.76
	10.93	22.44	30.01	24.81
	10.95	22.36	30	24.76
	10.97	22.26	29.87	24.62
	10.98	22.4	29.86	24.69
	11	22.38	29.98	24.83
	11.02	22.37	30.01	24.74
	11.03	22.33	29.94	24.64
	11.05	22.3	29.87	24.63
	11.07	23.09	31.07	25.63
	11.08	22.32	29.9	24.72
	11.1	22.25	29.91	24.67
	11.12	22.27	29.88	24.58
	11.13	22.32	29.85	24.6
	11.15	22.34	29.89	24.68
	11.17	22.33	29.97	24.76
	11.18	22.26	29.97	24.7
	11.2	22.21	29.88	24.58
	11.22	22.22	29.79	24.48
	11.23	22.23	29.77	24.53
	11.25	22.26	29.81	24.64
	11.27	22.22	29.89	24.64
	11.28	22.17	29.91	24.62
	11.3	22.17	29.92	24.54
	11.32	22.17	29.87	24.5
	11.33	22.18	29.84	24.57
	11.35	22.26	29.86	24.58
	11.37	22.16	29.89	24.61
	11.38	22.12	29.85	24.51
	11.4	22.09	29.76	24.4
	11.42	22.21	29.74	24.41
	11.43	22.23	29.81	24.52
	11.45	22.2	29.88	24.61
	11.47	22.15	29.89	24.55
	11.48	22.13	29.86	24.45
	11.5	22.13	29.81	24.4
	11.52	22.17	29.75	24.44
	11.53	22.16	29.76	24.46
	11.55	22.15	29.78	24.47
	11.57	22.13	29.8	24.48
	11.58	22.05	29.79	24.41
	11.6	22.06	29.75	24.35
	11.62	22.12	29.74	24.4
	11.63	22.15	29.84	24.53
	11.65	22.09	29.85	24.5
	11.67	21.97	29.76	24.34
	11.68	22	29.69	24.29
	11.7	22.05	29.72	24.38
	11.72	22.06	29.8	24.44
	11.73	21.98	29.79	24.36
	11.75	21.97	29.76	24.31
	11.77	22.04	29.74	24.35
	11.78	22.01	29.79	24.41
	11.8	21.99	29.77	24.33
	11.82	21.99	29.66	24.23
	11.83	22.02	29.67	24.28
	11.85	22.02	29.77	24.42
	11.87	22.01	29.8	24.39
	11.88	21.97	29.75	24.31
	11.9	21.97	29.7	24.24
	11.92	22.01	29.67	24.25
	11.93	22.02	29.66	24.29
	11.95	22.01	29.68	24.33
	11.97	21.95	29.7	24.34
	11.98	21.91	29.71	24.26
	12	21.87	29.65	24.19
	12.02	21.89	29.63	24.2
	12.03	21.93	29.64	24.25
	12.05	21.97	29.7	24.35
	12.07	22.68	30.94	25.3
	12.08	21.86	29.76	24.29
	12.1	21.79	29.66	24.18
	12.12	21.76	29.6	24.12
	12.13	21.85	29.57	24.14
	12.15	21.86	29.59	24.21
	12.17	21.87	29.63	24.27
	12.18	21.87	29.69	24.28
	12.2	21.83	29.7	24.22
	12.22	21.77	29.69	24.16
	12.23	21.75	29.65	24.13
	12.25	21.79	29.61	24.15
	12.27	21.83	29.63	24.19
	12.28	21.86	29.65	24.24
	12.3	21.81	29.67	24.2
	12.32	21.73	29.64	24.17
	12.33	21.68	29.58	24.05
	12.35	21.69	29.5	24
	12.37	21.74	29.54	24.04
	12.38	21.85	29.57	24.14
	12.4	21.86	29.63	24.24
	12.42	21.84	29.67	24.23
	12.43	21.77	29.66	24.16
	12.45	21.7	29.65	24.1
	12.47	21.68	29.59	24.03
	12.48	21.68	29.54	24.01
	12.5	21.75	29.51	24.05
	12.52	21.8	29.52	24.09
	12.53	21.77	29.54	24.11
	12.55	21.72	29.57	24.09
	12.57	21.63	29.55	24.03
	12.58	21.64	29.5	23.99
	12.6	21.74	29.52	24.02
	12.62	21.79	29.6	24.14
	12.63	21.76	29.65	24.15
	12.65	21.63	29.6	24.06
	12.67	21.55	29.5	23.95
	12.68	21.58	29.46	23.93
	12.7	21.67	29.46	24.01
	12.72	21.71	29.52	24.04
	12.73	21.7	29.55	24.07
	12.75	21.61	29.58	24.02
	12.77	21.58	29.57	23.98
	12.78	21.57	29.54	23.93
	12.8	21.58	29.52	23.94
	12.82	21.65	29.51	23.98
	12.83	21.68	29.53	24.03
	12.85	21.68	29.56	24.06
	12.87	21.59	29.53	23.97
	12.88	21.53	29.48	23.89
	12.9	21.49	29.4	23.81
	12.92	21.58	29.41	23.9
	12.93	21.69	29.5	24.01
	12.95	21.71	29.56	24.05
	12.97	21.62	29.57	24.01
	12.98	21.55	29.53	23.92
	13	21.51	29.47	23.84
	13.02	21.53	29.42	23.87
	13.03	21.57	29.39	23.9
	13.05	21.62	29.42	23.92
	13.07	22.31	30.62	24.87
	13.08	21.52	29.45	23.91
	13.1	21.48	29.43	23.83
	13.12	21.47	29.4	23.8
	13.13	21.5	29.4	23.82
	13.15	21.56	29.44	23.93
	13.17	21.61	29.49	23.98
	13.18	21.58	29.51	24.01
	13.2	21.5	29.51	23.92
	13.22	21.4	29.42	23.84
	13.23	21.36	29.37	23.75
	13.25	21.41	29.33	23.75
	13.27	21.45	29.34	23.79
	13.28	21.51	29.36	23.83
	13.3	21.52	29.38	23.9
	13.32	21.52	29.44	23.92
	13.33	21.47	29.46	23.88
	13.35	21.42	29.47	23.85
	13.37	21.37	29.44	23.79
	13.38	21.36	29.41	23.76
	13.4	21.4	29.38	23.76
	13.42	21.44	29.4	23.78
	13.43	21.49	29.39	23.83
	13.45	21.49	29.42	23.85
	13.47	21.47	29.43	23.86
	13.48	21.37	29.4	23.79
	13.5	21.31	29.34	23.68
	13.52	21.29	29.28	23.66
	13.53	21.34	29.27	23.66
	13.55	21.43	29.33	23.74
	13.57	21.51	29.38	23.83
	13.58	21.48	29.41	23.83
	13.6	21.44	29.46	23.82
	13.62	21.36	29.44	23.74
	13.63	21.32	29.38	23.69
	13.65	21.3	29.32	23.64
	13.67	21.39	29.29	23.71
	13.68	21.42	29.32	23.71
	13.7	21.42	29.34	23.76
	13.72	21.39	29.36	23.73
	13.73	21.28	29.33	23.66
	13.75	21.26	29.3	23.63
	13.77	21.35	29.29	23.65
	13.78	21.42	29.34	23.73
	13.8	21.44	29.42	23.82
	13.82	21.35	29.42	23.79
	13.83	21.24	29.36	23.65
	13.85	21.21	29.26	23.55
	13.87	21.21	29.24	23.56
	13.88	21.3	29.26	23.62
	13.9	21.36	29.3	23.71
	13.92	21.33	29.34	23.72
	13.93	21.26	29.37	23.69
	13.95	21.2	29.36	23.65
	13.97	21.19	29.34	23.62
	13.98	21.22	29.32	23.63
	14	21.27	29.31	23.65
	14.02	21.32	29.31	23.7
	14.03	21.32	29.34	23.69
	14.05	21.25	29.35	23.67
	14.07	21.88	30.48	24.47
	14.08	21.1	29.25	23.5
	14.1	21.15	29.22	23.47
	14.12	21.26	29.25	23.56
	14.13	21.34	29.31	23.67
	14.15	21.35	29.36	23.72
	14.17	21.29	29.39	23.67
	14.18	21.19	29.35	23.58
	14.2	21.15	29.3	23.52
	14.22	21.17	29.27	23.51
	14.23	21.24	29.23	23.53
	14.25	21.27	29.25	23.59
	14.27	21.25	29.26	23.61
	14.28	21.21	29.3	23.61
	14.3	21.14	29.27	23.54
	14.32	21.1	29.24	23.48
	14.33	21.12	29.22	23.47
	14.35	21.16	29.23	23.51
	14.37	21.22	29.27	23.58
	14.38	21.26	29.31	23.66
	14.4	21.23	29.33	23.65
	14.42	21.17	29.33	23.61
	14.43	21.07	29.28	23.51
	14.45	21.03	29.23	23.42
	14.47	21.1	29.18	23.41
	14.48	21.1	29.16	23.42
	14.5	21.12	29.18	23.5
	14.52	21.11	29.22	23.55
	14.53	21.11	29.25	23.57
	14.55	21.08	29.29	23.56
	14.57	21.09	29.3	23.5
	14.58	21.07	29.26	23.45
	14.6	21.06	29.25	23.43
	14.62	21.1	29.21	23.45
	14.63	21.13	29.23	23.49
	14.65	21.14	29.26	23.54
	14.67	21.04	29.28	23.54
	14.68	21.01	29.26	23.5
	14.7	21.02	29.22	23.38
	14.72	21.05	29.14	23.31
	14.73	21.09	29.13	23.35
	14.75	21.11	29.21	23.45
	14.77	21.08	29.25	23.53
	14.78	21.06	29.29	23.55
	14.8	21.06	29.29	23.5
	14.82	21.01	29.26	23.4
	14.83	21.06	29.21	23.35
	14.85	21.02	29.16	23.39
	14.87	21.05	29.15	23.39
	14.88	21.04	29.16	23.43
	14.9	21.06	29.19	23.46
	14.92	21.03	29.19	23.45
	14.93	20.99	29.21	23.4
	14.95	21	29.17	23.35
	14.97	21.01	29.15	23.33
	14.98	21.04	29.15	23.34
	15	21.08	29.16	23.39
	15.02	21.02	29.22	23.48
	15.03	19.58	29.27	23.54
	15.05	18.84	29.26	23.51
	15.07	19.12	30.41	24.37
	15.08	18.26	29.23	23.39
	15.1	18.16	29.19	23.35
	15.12	18.07	29.14	22.1
	15.13	18.01	29.13	21.3
	15.15	17.98	29.1	20.85
	15.17	17.97	29.11	20.57
	15.18	17.95	29.12	20.43
	15.2	17.92	27.17	20.3
	15.22	17.88	26	20.21
	15.23	17.91	25.33	20.17
	15.25	17.89	25.04	20.13
	15.27	17.84	24.88	20.08
	15.28	15.89	24.8	20.06
	15.3	15.44	24.75	19.99
	15.32	15.04	24.72	20
	15.33	14.82	24.66	19.9
	15.35	14.65	24.62	18.27
	15.37	14.5	24.6	17.71
	15.38	14.4	24.58	17.38
	15.4	14.31	24.57	17.13
	15.42	14.3	24.55	16.96
	15.43	14.19	24.57	16.83
	15.45	14.16	23.33	16.77
	15.47	14.13	22.65	16.72
	15.48	14.1	22.06	16.71
	15.5	14.07	21.68	16.7
	15.52	14.08	21.37	16.64
	15.53	14.05	21.07	16.54
	15.55	13.99	20.85	16.41
	15.57	13.96	20.69	16.28
	15.58	13.89	20.57	16.24
	15.6	13.79	20.51	16.16
	15.62	13.75	20.48	16.18
	15.63	13.77	20.44	16.2
	15.65	13.75	20.39	16.19
	15.67	13.79	20.32	16.16
	15.68	13.75	20.28	16.11
	15.7	13.75	20.22	16.06
	15.72	13.69	20.19	15.98
	15.73	13.64	20.17	15.93
	15.75	13.61	20.12	15.88
	15.77	13.56	20.12	15.83
	15.78	13.53	20.1	15.8
	15.8	13.51	20.09	15.77
	15.82	13.48	20.08	15.74
	15.83	13.44	20.06	15.7
	15.85	13.44	20.05	15.7
	15.87	13.41	20.05	15.68
	15.88	13.37	20.05	15.69
	15.9	13.36	20.03	15.67
	15.92	13.36	20.03	15.67
	15.93	13.31	20.02	15.63
	15.95	13.32	19.99	15.64
	15.97	13.26	19.98	15.64
	15.98	13.27	19.97	15.62
	16	13.24	19.94	15.6
	16.02	13.21	19.9	15.57
	16.03	13.21	19.89	15.56
	16.05	13.14	19.86	15.5
	16.07	13.73	20.86	16.25
	16.08	13.14	19.83	15.44
	16.1	13.11	19.81	15.42
	16.12	13.07	19.78	15.41
	16.13	13.05	19.78	15.4
	16.15	13.05	19.78	15.38
	16.17	13.02	19.78	15.36
	16.18	13	19.78	15.32
	16.2	12.98	19.75	15.27
	16.22	12.92	19.75	15.2
	16.23	12.92	19.69	15.12
	16.25	12.88	19.63	15.07
	16.27	12.89	19.59	15.05
	16.28	12.91	19.55	15.03
	16.3	12.86	19.54	15.04
	16.32	12.85	19.54	15.06
	16.33	12.8	19.56	15.03
	16.35	12.75	19.55	14.99
	16.37	12.68	19.52	14.9
	16.38	12.75	19.46	14.87
	16.4	12.74	19.45	14.87
	16.42	12.72	19.48	14.93
	16.43	12.72	19.51	14.97
	16.45	12.67	19.54	14.97
	16.47	12.63	19.54	14.96
	16.48	12.57	19.5	14.87
	16.5	12.55	19.47	14.78
	16.52	12.55	19.4	14.71
	16.53	12.54	19.36	14.65
	16.55	12.54	19.34	14.61
	16.57	12.49	19.3	14.6
	16.58	12.47	19.29	14.58
	16.6	12.44	19.25	14.56
	16.62	12.45	19.25	14.56
	16.63	12.43	19.25	14.58
	16.65	12.43	19.23	14.57
	16.67	12.4	19.24	14.6
	16.68	12.42	19.24	14.59
	16.7	12.35	19.25	14.57
	16.72	12.36	19.24	14.57
	16.73	12.34	19.26	14.57
	16.75	12.35	19.26	14.55
	16.77	12.33	19.26	14.53
	16.78	12.27	19.26	14.47
	16.8	12.25	19.25	14.43
	16.82	12.22	19.22	14.4
	16.83	12.2	19.21	14.34
	16.85	12.22	19.18	14.34
	16.87	12.25	19.16	14.36
	16.88	12.24	19.17	14.38
	16.9	12.26	19.17	14.37
	16.92	12.15	19.19	14.4
	16.93	12.12	19.17	14.36
	16.95	12.09	19.14	14.29
	16.97	12.07	19.11	14.25
	16.98	12.05	19.05	14.15
	17	12.06	18.99	14.11
	17.02	12.09	18.98	14.07
	17.03	12.1	18.99	14.09
	17.05	12.1	19	14.13
	17.07	12.62	20.04	14.96
	17.08	12.02	19.06	14.24
	17.1	12.01	19.08	14.24
	17.12	11.85	19.09	14.21
	17.13	11.84	19.09	14.17
	17.15	11.82	19.07	14.12
	17.17	11.81	19.03	14.05
	17.18	11.79	19	14.01
	17.2	11.8	18.95	13.97
	17.22	11.76	18.92	13.94
	17.23	11.81	18.9	13.97
	17.25	11.82	18.87	13.97
	17.27	11.79	18.88	14.02
	17.28	11.76	18.9	14.02
	17.3	11.72	18.9	13.98
	17.32	11.68	18.9	13.94
	17.33	11.66	18.88	13.88
	17.35	11.59	18.85	13.84
	17.37	11.62	18.83	13.82
	17.38	11.62	18.81	13.83
	17.4	11.67	18.79	13.83
	17.42	11.69	18.84	13.88
	17.43	11.72	18.85	13.93
	17.45	11.7	18.86	13.94
	17.47	11.71	18.9	13.95
	17.48	11.7	18.88	13.96
	17.5	11.66	18.88	13.94
	17.52	11.65	18.87	13.9
	17.53	11.59	18.87	13.86
	17.55	11.57	18.85	13.85
	17.57	11.55	18.82	13.81
	17.58	11.51	18.8	13.8
	17.6	11.49	18.79	13.75
	17.62	11.47	18.79	13.74
	17.63	11.44	18.76	13.73
	17.65	11.43	18.74	13.68
	17.67	11.41	18.72	13.68
	17.68	11.4	18.73	13.67
	17.7	11.39	18.71	13.62
	17.72	11.36	18.69	13.63
	17.73	11.36	18.68	13.57
	17.75	11.36	18.66	13.58
	17.77	11.35	18.64	13.55
	17.78	11.34	18.63	13.57
	17.8	11.33	18.62	13.54
	17.82	11.32	18.59	13.52
	17.83	11.34	18.58	13.5
	17.85	11.33	18.56	13.52
	17.87	11.36	18.57	13.52
	17.88	11.38	18.56	13.53
	17.9	11.4	18.57	13.57
	17.92	11.43	18.56	13.59
	17.93	11.43	18.58	13.61
	17.95	11.42	18.6	13.62
	17.97	11.42	18.63	13.61
	17.98	11.39	18.63	13.64
	18	11.38	18.63	13.61
	18.02	11.32	18.62	13.56
	18.03	11.33	18.64	13.56
	18.05	11.3	18.64	13.53
	18.07	11.82	19.61	14.26
	18.08	11.24	18.6	13.49
	18.1	11.25	18.6	13.48
	18.12	11.25	18.58	13.48
	18.13	11.24	18.57	13.44
	18.15	11.25	18.54	13.45
	18.17	11.26	18.54	13.46
	18.18	11.26	18.54	13.45
	18.2	11.27	18.53	13.46
	18.22	11.27	18.53	13.47
	18.23	11.26	18.53	13.47
	18.25	11.29	18.53	13.49
	18.27	11.29	18.53	13.49
	18.28	11.32	18.54	13.5
	18.3	11.31	18.54	13.52
	18.32	11.29	18.55	13.49
	18.33	11.3	18.56	13.5
	18.35	11.25	18.55	13.49
	18.37	11.22	18.53	13.46
	18.38	11.19	18.52	13.41
	18.4	11.16	18.5	13.38
	18.42	11.14	18.46	13.32
	18.43	11.1	18.44	13.28
	18.45	11.11	18.4	13.25
	18.47	11.13	18.4	13.25
	18.48	11.13	18.38	13.25
	18.5	11.2	18.4	13.3
	18.52	11.24	18.43	13.35
	18.53	11.29	18.46	13.41
	18.55	11.32	18.5	13.43
	18.57	11.28	18.51	13.45
	18.58	11.27	18.51	13.45
	18.6	11.24	18.52	13.43
	18.62	11.2	18.51	13.38
	18.63	11.16	18.5	13.34
	18.65	11.14	18.47	13.31
	18.67	11.14	18.44	13.28
	18.68	11.12	18.42	13.28
	18.7	11.12	18.38	13.26
	18.72	11.21	18.37	13.29
	18.73	11.21	18.38	13.31
	18.75	11.23	18.38	13.34
	18.77	11.23	18.37	13.36
	18.78	11.2	18.41	13.35
	18.8	11.17	18.39	13.33
	18.82	11.14	18.41	13.3
	18.83	11.1	18.37	13.3
	18.85	11.09	18.35	13.25
	18.87	11.12	18.33	13.22
	18.88	11.13	18.34	13.23
	18.9	11.17	18.35	13.29
	18.92	11.23	18.38	13.35
	18.93	11.23	18.43	13.38
	18.95	11.24	18.45	13.42
	18.97	11.23	18.46	13.41
	18.98	11.16	18.44	13.38
	19	11.09	18.41	13.31
	19.02	11.05	18.37	13.23
	19.03	11.02	18.32	13.18
	19.05	11.05	18.29	13.18
	19.07	11.63	19.26	13.92
	19.08	11.14	18.3	13.26
	19.1	11.17	18.34	13.33
	19.12	11.16	18.37	13.36
	19.13	11.12	18.39	13.34
	19.15	11.1	18.4	13.3
	19.17	11.04	18.4	13.27
	19.18	11.05	18.39	13.25
	19.2	11.04	18.36	13.23
	19.22	11.07	18.35	13.24
	19.23	11.08	18.33	13.26
	19.25	11.12	18.32	13.26
	19.27	11.11	18.33	13.27
	19.28	11.14	18.35	13.31
	19.3	11.15	18.35	13.32
	19.32	11.18	18.36	13.33
	19.33	11.16	18.35	13.35
	19.35	11.13	18.38	13.34
	19.37	11.15	18.37	13.33
	19.38	11.16	18.37	13.34
	19.4	11.15	18.37	13.32
	19.42	11.14	18.35	13.32
	19.43	11.1	18.37	13.32
	19.45	11.07	18.35	13.27
	19.47	11.06	18.34	13.23
	19.48	11.01	18.3	13.2
	19.5	10.99	18.26	13.16
	19.52	11.01	18.24	13.13
	19.53	11.01	18.23	13.13
	19.55	11.01	18.22	13.13
	19.57	11.05	18.22	13.15
	19.58	11.1	18.24	13.19
	19.6	11.14	18.25	13.2
	19.62	11.14	18.28	13.27
	19.63	11.2	18.29	13.31
	19.65	11.2	18.34	13.35
	19.67	11.21	18.37	13.37
	19.68	11.21	18.36	13.38
	19.7	11.21	18.37	13.36
	19.72	11.16	18.4	13.36
	19.73	11.14	18.37	13.32
	19.75	11.1	18.36	13.29
	19.77	11.07	18.35	13.25
	19.78	11.05	18.32	13.21
	19.8	11.09	18.3	13.22
	19.82	11.08	18.29	13.2
	19.83	11.09	18.27	13.2
	19.85	11.09	18.25	13.21
	19.87	11.15	18.24	13.22
	19.88	11.15	18.23	13.23
	19.9	11.17	18.24	13.26
	19.92	11.18	18.24	13.27
	19.93	11.21	18.24	13.27
	19.95	11.18	18.25	13.3
	19.97	11.19	18.24	13.3
	19.98	11.18	18.26	13.29
	20	11.18	18.25	13.29
	20.02	11.13	18.25	13.31
	20.03	11.17	18.26	13.31
	20.05	11.13	18.28	13.31
	20.07	11.69	19.24	14.01
	20.08	11.11	18.28	13.28
	20.1	11.09	18.27	13.25
	20.12	11.06	18.27	13.24
	20.13	11.05	18.26	13.22
	20.15	11.13	18.25	13.23
	20.17	11.15	18.25	13.23
	20.18	11.15	18.23	13.22
	20.2	11.16	18.27	13.26
	20.22	11.17	18.29	13.31
	20.23	11.24	18.32	13.38
	20.25	11.17	18.35	13.41
	20.27	11.13	18.36	13.42
	20.28	11.12	18.36	13.41
	20.3	11.13	18.33	13.31
	20.32	11.12	18.29	13.25
	20.33	11.12	18.23	13.21
	20.35	11.1	18.21	13.17
	20.37	11.09	18.19	13.19
	20.38	11.09	18.2	13.2
	20.4	11.12	18.21	13.26
	20.42	11.08	18.21	13.3
	20.43	11.1	18.24	13.34
	20.45	11.1	18.25	13.35
	20.47	11.1	18.27	13.36
	20.48	11.1	18.29	13.37
	20.5	11.15	18.31	13.39
	20.52	11.07	18.31	13.35
	20.53	11.09	18.34	13.34
	20.55	11.08	18.32	13.32
	20.57	11.07	18.34	13.3
	20.58	11.08	18.32	13.3
	20.6	11.08	18.29	13.28
	20.62	11.1	18.28	13.3
	20.63	11.1	18.26	13.31
	20.65	11.12	18.27	13.32
	20.67	11.18	18.3	13.38
	20.68	11.13	18.32	13.39
	20.7	11.11	18.32	13.38
	20.72	11.09	18.29	13.32
	20.73	11.05	18.23	13.23
	20.75	11.1	18.18	13.18
	20.77	11.11	18.21	13.24
	20.78	11.19	18.25	13.35
	20.8	11.19	18.32	13.41
	20.82	11.18	18.35	13.41
	20.83	11.13	18.34	13.36
	20.85	11.14	18.3	13.31
	20.87	11.11	18.27	13.26
	20.88	11.16	18.24	13.31
	20.9	11.17	18.23	13.34
	20.92	11.18	18.25	13.38
	20.93	11.18	18.27	13.39
	20.95	11.17	18.29	13.37
	20.97	11.11	18.29	13.3
	20.98	11.08	18.25	13.26
	21	11.11	18.24	13.27
	21.02	11.16	18.28	13.37
	21.03	11.23	18.35	13.44
	21.05	11.23	18.36	13.49
	21.07	11.68	19.32	14.14
	21.08	11.05	18.3	13.32
	21.1	11.04	18.24	13.25
	21.12	11.09	18.21	13.3
	21.13	11.16	18.24	13.35
	21.15	11.18	18.29	13.42
	21.17	11.16	18.34	13.42
	21.18	11.11	18.35	13.41
	21.2	11.05	18.35	13.34
	21.22	11.06	18.32	13.33
	21.23	11.1	18.32	13.35
	21.25	11.13	18.31	13.38
	21.27	11.19	18.33	13.44
	21.28	11.17	18.35	13.45
	21.3	11.14	18.36	13.41
	21.32	11.09	18.33	13.38
	21.33	11.04	18.3	13.32
	21.35	11.03	18.26	13.24
	21.37	11.03	18.23	13.24
	21.38	11.08	18.24	13.27
	21.4	11.13	18.25	13.31
	21.42	11.18	18.3	13.37
	21.43	11.22	18.34	13.43
	21.45	11.23	18.35	13.46
	21.47	11.22	18.37	13.48
	21.48	11.23	18.39	13.51
	21.5	11.21	18.4	13.47
	21.52	11.17	18.39	13.44
	21.53	11.13	18.38	13.4
	21.55	11.09	18.36	13.35
	21.57	11.1	18.32	13.31
	21.58	11.11	18.29	13.32
	21.6	11.18	18.3	13.36
	21.62	11.21	18.29	13.37
	21.63	11.21	18.29	13.4
	21.65	11.23	18.3	13.45
	21.67	11.21	18.33	13.45
	21.68	11.16	18.33	13.42
	21.7	11.14	18.33	13.39
	21.72	11.1	18.31	13.35
	21.73	11.13	18.29	13.35
	21.75	11.13	18.29	13.34
	21.77	11.18	18.3	13.38
	21.78	11.23	18.34	13.46
	21.8	11.26	18.4	13.53
	21.82	11.23	18.42	13.53
	21.83	11.15	18.39	13.48
	21.85	11.07	18.35	13.41
	21.87	11.03	18.31	13.34
	21.88	11.08	18.27	13.3
	21.9	11.12	18.28	13.35
	21.92	11.16	18.29	13.39
	21.93	11.2	18.3	13.45
	21.95	11.2	18.34	13.5
	21.97	11.19	18.37	13.5
	21.98	11.15	18.38	13.46
	22	11.1	18.4	13.45
	22.02	11.11	18.4	13.43
	22.03	11.08	18.39	13.43
	22.05	11.1	18.37	13.42
	22.07	11.69	19.31	14.13
	22.08	11.19	18.36	13.48
	22.1	11.23	18.39	13.53
	22.12	11.22	18.41	13.52
	22.13	11.17	18.41	13.51
	22.15	11.11	18.38	13.43
	22.17	11.06	18.35	13.37
	22.18	11.08	18.29	13.33
	22.2	11.11	18.29	13.35
	22.22	11.17	18.3	13.37
	22.23	11.23	18.35	13.44
	22.25	11.29	18.38	13.54
	22.27	11.3	18.42	13.56
	22.28	11.27	18.46	13.57
	22.3	11.26	18.45	13.57
	22.32	11.23	18.45	13.54
	22.33	11.2	18.45	13.48
	22.35	11.16	18.42	13.47
	22.37	11.16	18.4	13.43
	22.38	11.16	18.37	13.41
	22.4	11.23	18.34	13.46
	22.42	11.25	18.36	13.49
	22.43	11.29	18.36	13.52
	22.45	11.24	18.38	13.53
	22.47	11.23	18.4	13.49
	22.48	11.19	18.4	13.46
	22.5	11.17	18.37	13.41
	22.52	11.18	18.37	13.41
	22.53	11.26	18.39	13.5
	22.55	11.32	18.45	13.6
	22.57	11.28	18.47	13.62
	22.58	11.21	18.48	13.56
	22.6	11.12	18.4	13.43
	22.62	11.13	18.33	13.38
	22.63	11.19	18.34	13.45
	22.65	11.25	18.38	13.54
	22.67	11.23	18.43	13.57
	22.68	11.18	18.47	13.55
	22.7	11.14	18.48	13.48
	22.72	11.14	18.45	13.49
	22.73	11.2	18.42	13.5
	22.75	11.27	18.45	13.59
	22.77	11.24	18.48	13.58
	22.78	11.17	18.46	13.52
	22.8	11.09	18.38	13.42
	22.82	11.14	18.37	13.4
	22.83	11.25	18.43	13.53
	22.85	11.32	18.5	13.61
	22.87	11.24	18.51	13.58
	22.88	11.18	18.48	13.48
	22.9	11.19	18.42	13.45
	22.92	11.26	18.41	13.5
	22.93	11.3	18.43	13.58
	22.95	11.25	18.46	13.55
	22.97	11.17	18.43	13.48
	22.98	11.19	18.42	13.46
	23	11.28	18.47	13.56
	23.02	11.33	18.54	13.68
	23.03	11.23	18.53	13.63
	23.05	11.1	18.47	13.49
	23.07	11.66	19.35	14.15
	23.08	11.21	18.4	13.49
	23.1	11.27	18.45	13.58
	23.12	11.27	18.5	13.64
	23.13	11.2	18.52	13.62
	23.15	11.16	18.53	13.57
	23.17	11.16	18.53	13.55
	23.18	11.18	18.5	13.53
	23.2	11.24	18.49	13.56
	23.22	11.26	18.52	13.63
	23.23	11.26	18.54	13.64
	23.25	11.18	18.51	13.56
	23.27	11.12	18.46	13.44
	23.28	11.17	18.43	13.46
	23.3	11.28	18.47	13.56
	23.32	11.33	18.55	13.67
	23.33	11.32	18.59	13.69
	23.35	11.23	18.58	13.6
	23.37	11.2	18.56	13.55
	23.38	11.21	18.49	13.52
	23.4	11.26	18.46	13.52
	23.42	11.31	18.48	13.61
	23.43	11.32	18.52	13.62
	23.45	11.24	18.55	13.59
	23.47	11.19	18.52	13.53
	23.48	11.19	18.47	13.52
	23.5	11.23	18.52	13.56
	23.52	11.33	18.58	13.7
	23.53	11.34	18.62	13.75
	23.55	11.24	18.63	13.67
	23.57	11.16	18.55	13.56
	23.58	11.15	18.49	13.51
	23.6	11.17	18.47	13.51
	23.62	11.24	18.48	13.58
	23.63	11.29	18.52	13.63
	23.65	11.29	18.56	13.67
	23.67	11.28	18.58	13.66
	23.68	11.23	18.59	13.65
	23.7	11.22	18.61	13.63
	23.72	11.18	18.59	13.62
	23.73	11.19	18.61	13.59
	23.75	11.19	18.58	13.57
	23.77	11.23	18.56	13.59
	23.78	11.25	18.56	13.63
	23.8	11.3	18.6	13.65
	23.82	11.31	18.62	13.69
	23.83	11.31	18.64	13.71
	23.85	11.27	18.64	13.68
	23.87	11.21	18.61	13.64
	23.88	11.18	18.59	13.57
	23.9	11.14	18.55	13.52
	23.92	11.18	18.53	13.49
	23.93	11.23	18.51	13.54
	23.95	11.33	18.58	13.62
	23.97	11.37	18.64	13.72
	23.98	11.36	18.68	13.74
	24	11.27	18.69	13.7
	24.02	11.22	18.66	13.61
	24.03	11.23	18.62	13.56
	24.05	11.28	18.56	13.6
	24.07	11.86	19.54	14.38
	24.08	11.33	18.61	13.68
	24.1	11.25	18.63	13.63
	24.12	11.24	18.59	13.57
	24.13	11.32	18.63	13.66
	24.15	11.38	18.71	13.79
	24.17	11.29	18.69	13.71
	24.18	11.17	18.61	13.6
	24.2	11.23	18.56	13.59
	24.22	11.32	18.62	13.69
	24.23	11.31	18.68	13.75
	24.25	11.26	18.72	13.7
	24.27	11.22	18.69	13.65
	24.28	11.23	18.66	13.65
	24.3	11.29	18.66	13.68
	24.32	11.31	18.7	13.75
	24.33	11.29	18.71	13.73
	24.35	11.21	18.67	13.63
	24.37	11.16	18.61	13.56
	24.38	11.24	18.6	13.57
	24.4	11.32	18.64	13.66
	24.42	11.39	18.73	13.76
	24.43	11.37	18.75	13.78
	24.45	11.3	18.76	13.71
	24.47	11.25	18.73	13.66
	24.48	11.26	18.69	13.62
	24.5	11.31	18.66	13.65
	24.52	11.34	18.64	13.7
	24.53	11.35	18.65	13.72
	24.55	11.34	18.69	13.73
	24.57	11.28	18.71	13.69
	24.58	11.23	18.67	13.62
	24.6	11.27	18.67	13.63
	24.62	11.34	18.69	13.71
	24.63	11.4	18.77	13.81
	24.65	11.35	18.8	13.84
	24.67	11.24	18.75	13.7
	24.68	11.19	18.66	13.6
	24.7	11.26	18.64	13.65
	24.72	11.34	18.71	13.73
	24.73	11.34	18.77	13.78
	24.75	11.24	18.8	13.74
	24.77	11.24	18.77	13.69
	24.78	11.28	18.74	13.71
	24.8	11.36	18.78	13.79
	24.82	11.35	18.81	13.8
	24.83	11.25	18.77	13.7
	24.85	11.23	18.7	13.6
	24.87	11.3	18.71	13.66
	24.88	11.4	18.78	13.81
	24.9	11.37	18.86	13.84
	24.92	11.29	18.85	13.74
	24.93	11.29	18.8	13.69
	24.95	11.31	18.75	13.68
	24.97	11.39	18.73	13.76
	24.98	11.34	18.79	13.77
	25	11.3	18.81	13.73
	25.02	11.25	18.75	13.67
	25.03	11.46	18.76	13.73
	25.05	11.41	18.87	13.87
	25.07	11.87	19.82	14.56
	25.08	11.23	18.8	13.68
	25.1	11.31	18.74	13.66
	25.12	11.44	18.75	13.76
	25.13	11.52	18.82	13.86
	25.15	11.52	18.88	13.82
	25.17	11.55	18.86	13.76
	25.18	11.65	18.85	13.75
	25.2	11.8	18.85	13.82
	25.22	11.97	18.86	13.89
	25.23	12.07	18.89	13.9
	25.25	12.1	18.87	13.85
	25.27	12.15	18.8	13.8
	25.28	12.31	18.78	13.8
	25.3	12.54	18.83	13.97
	25.32	12.7	18.9	14.14
	25.33	12.78	18.96	14.24
	25.35	12.85	18.97	14.28
	25.37	12.91	18.94	14.28
	25.38	13.03	18.92	14.36
	25.4	13.09	18.9	14.47
	25.42	13.28	18.91	14.62
	25.43	13.43	18.95	14.79
	25.45	13.55	19	14.95
	25.47	13.63	19.05	15.06
	25.48	13.67	19.07	15.16
	25.5	13.82	19.08	15.26
	25.52	14.03	19.17	15.48
	25.53	14.28	19.31	15.84
	25.55	14.42	19.44	16.06
	25.57	14.52	19.5	16.15
	25.58	14.59	19.53	16.18
	25.6	14.77	19.57	16.28
	25.62	15.01	19.69	16.51
	25.63	15.28	19.85	16.78
	25.65	15.48	20.04	17.01
	25.67	15.61	20.2	17.25
	25.68	15.73	20.37	17.42
	25.7	15.88	20.52	17.61
	25.72	16.08	20.67	17.84
	25.73	16.29	20.84	18.09
	25.75	16.54	21.04	18.42
	25.77	16.67	21.23	18.67
	25.78	16.79	21.41	18.84
	25.8	16.84	21.55	19.01
	25.82	16.99	21.72	19.18
	25.83	17.17	21.92	19.44
	25.85	17.37	22.17	19.75
	25.87	17.59	22.42	20.08
	25.88	17.69	22.72	20.37
	25.9	17.79	22.98	20.61
	25.92	17.86	23.23	20.79
	25.93	17.91	23.45	20.94
	25.95	18.02	23.71	21.11
	25.97	18.1	23.92	21.31
	25.98	18.2	24.17	21.49
	26	18.37	24.43	21.71
	26.02	18.5	24.73	21.94
	26.03	18.59	25.01	22.15
	26.05	18.67	25.31	22.37
	26.07	19.35	26.61	23.29
	26.08	18.79	25.91	22.69
	26.1	18.84	26.21	22.81
	26.12	18.9	26.51	22.93
	26.13	18.92	26.78	23.06
	26.15	19.01	27.05	23.2
	26.17	19.11	27.36	23.33
	26.18	19.2	27.65	23.5
	26.2	19.31	27.98	23.68
	26.22	19.39	28.3	23.86
	26.23	19.46	28.61	24
	26.25	19.53	28.92	24.16
	26.27	19.58	29.23	24.26
	26.28	19.58	29.51	24.35
	26.3	19.59	29.76	24.41
	26.32	19.57	30	24.45
	26.33	19.6	30.23	24.49
	26.35	19.65	30.46	24.54
	26.37	19.71	30.71	24.65
	26.38	19.78	30.94	24.73
	26.4	19.86	31.23	24.87
	26.42	19.93	31.49	24.97
	26.43	19.98	31.74	25.08
	26.45	20.02	32	25.17
	26.47	20.05	32.27	25.27
	26.48	20.06	32.53	25.35
	26.5	20.05	32.76	25.38
	26.52	20.09	32.96	25.43
	26.53	20.09	33.15	25.45
	26.55	20.12	33.37	25.5
	26.57	20.14	33.56	25.56
	26.58	20.17	33.75	25.6
	26.6	20.21	33.91	25.65
	26.62	20.25	34.11	25.71
	26.63	20.3	34.29	25.77
	26.65	20.31	34.44	25.81
	26.67	20.4	34.62	25.89
	26.68	20.42	34.82	25.96
	26.7	20.45	34.99	26.02
	26.72	20.45	35.14	26.06
	26.73	20.45	35.3	26.09
	26.75	20.44	35.43	26.08
	26.77	20.41	35.53	26.06
	26.78	20.41	35.63	26.04
	26.8	20.43	35.7	26.02
	26.82	20.51	35.85	26.1
	26.83	20.58	36	26.21
	26.85	20.66	36.19	26.32
	26.87	20.64	36.33	26.38
	26.88	20.61	36.45	26.37
	26.9	20.56	36.54	26.34
	26.92	20.58	36.63	26.32
	26.93	20.57	36.69	26.28
	26.95	20.6	36.77	26.3
	26.97	20.63	36.82	26.31
	26.98	20.67	36.9	26.36
	27	20.69	37	26.38
	27.02	20.73	37.08	26.46
	27.03	20.73	37.28	26.46
	27.05	20.75	37.2	26.51
	27.07	21.39	38.43	27.34
	27.08	20.74	37.36	26.53
	27.1	20.78	37.46	26.54
	27.12	20.77	37.53	26.58
	27.13	20.77	37.59	26.58
	27.15	20.76	37.63	26.56
	27.17	20.74	37.7	26.58
	27.18	20.74	37.75	26.59
	27.2	20.74	37.81	26.54
	27.22	20.73	37.83	26.55
	27.23	20.73	37.87	26.57
	27.25	20.69	37.9	26.56
	27.27	20.71	37.95	26.56
	27.28	20.73	37.96	26.58
	27.3	20.74	38	26.56
	27.32	20.74	38.03	26.55
	27.33	20.74	38.07	26.57
	27.35	20.75	38.09	26.57
	27.37	20.76	38.13	26.59
	27.38	20.79	38.16	26.61
	27.4	20.8	38.17	26.62
	27.42	20.81	38.21	26.64
	27.43	20.84	38.24	26.66
	27.45	20.85	38.27	26.68
	27.47	20.9	38.32	26.72
	27.48	20.89	38.36	26.76
	27.5	20.92	38.39	26.8
	27.52	20.93	38.4	26.81
	27.53	20.94	38.45	26.81
	27.55	20.92	38.45	26.84
	27.57	20.94	38.48	26.84
	27.58	20.94	38.52	26.86
	27.6	20.92	38.53	26.84
	27.62	20.92	38.53	26.85
	27.63	20.89	38.56	26.85
	27.65	20.9	38.56	26.83
	27.67	20.86	38.55	26.81
	27.68	20.84	38.53	26.81
	27.7	20.81	38.54	26.77
	27.72	20.78	38.52	26.72
	27.73	20.76	38.5	26.69
	27.75	20.74	38.49	26.66
	27.77	20.77	38.48	26.64
	27.78	20.78	38.47	26.63
	27.8	20.79	38.47	26.65
	27.82	20.82	38.47	26.68
	27.83	20.86	38.47	26.72
	27.85	20.88	38.5	26.73
	27.87	20.9	38.5	26.75
	27.88	20.9	38.52	26.78
	27.9	20.92	38.56	26.8
	27.92	20.9	38.55	26.84
	27.93	20.9	38.57	26.84
	27.95	20.93	38.58	26.84
	27.97	20.87	38.6	26.8
	27.98	20.87	38.59	26.78
	28	20.84	38.61	26.79
	28.02	20.83	38.61	26.77
	28.03	20.85	38.6	26.76
	28.05	20.83	38.58	26.74
	28.07	21.48	39.7	27.58
	28.08	20.87	38.56	26.76
	28.1	20.9	38.57	26.81
	28.12	20.93	38.56	26.83
	28.13	20.97	38.57	26.87
	28.15	20.94	38.6	26.87
	28.17	20.94	38.6	26.85
	28.18	20.91	38.6	26.86
	28.2	20.86	38.57	26.79
	28.22	20.82	38.54	26.74
	28.23	20.82	38.5	26.67
	28.25	20.82	38.47	26.65
	28.27	20.84	38.47	26.66
	28.28	20.9	38.47	26.7
	28.3	20.95	38.49	26.78
	28.32	21	38.53	26.86
	28.33	21.02	38.56	26.88
	28.35	21.03	38.6	26.92
	28.37	21.02	38.61	26.9
	28.38	21	38.6	26.91
	28.4	20.93	38.59	26.89
	28.42	20.94	38.6	26.86
	28.43	20.93	38.59	26.82
	28.45	20.91	38.57	26.82
	28.47	20.89	38.56	26.78
	28.48	20.89	38.53	26.79
	28.5	20.9	38.53	26.75
	28.52	20.92	38.5	26.72
	28.53	20.9	38.5	26.73
	28.55	20.9	38.48	26.73
	28.57	20.93	38.47	26.74
	28.58	20.98	38.49	26.75
	28.6	20.98	38.46	26.77
	28.62	20.97	38.45	26.76
	28.63	21	38.47	26.79
	28.65	21.01	38.43	26.8
	28.67	21.01	38.45	26.81
	28.68	21.01	38.46	26.81
	28.7	21.02	38.44	26.81
	28.72	21.03	38.46	26.81
	28.73	21.02	38.45	26.84
	28.75	21.02	38.45	26.85
	28.77	21.05	38.47	26.85
	28.78	21.03	38.47	26.85
	28.8	21.02	38.46	26.87
	28.82	21.02	38.46	26.85
	28.83	21	38.47	26.85
	28.85	21	38.48	26.86
	28.87	21.02	38.48	26.87
	28.88	21	38.48	26.87
	28.9	20.99	38.49	26.86
	28.92	21	38.48	26.85
	28.93	20.98	38.47	26.86
	28.95	20.99	38.47	26.86
	28.97	20.99	38.5	26.86
	28.98	20.98	38.47	26.85
	29	20.98	38.48	26.84
	29.02	20.95	38.48	26.83
	29.03	20.95	38.48	26.84
	29.05	20.95	38.46	26.8
	29.07	21.6	39.59	27.65
	29.08	20.95	38.47	26.82
	29.1	20.96	38.46	26.81
	29.12	20.94	38.46	26.81
	29.13	20.94	38.46	26.8
	29.15	20.96	38.48	26.81
	29.17	20.93	38.45	26.79
	29.18	20.93	38.45	26.77
	29.2	20.9	38.44	26.76
	29.22	20.9	38.44	26.78
	29.23	20.91	38.44	26.77
	29.25	20.92	38.43	26.78
	29.27	20.94	38.43	26.78
	29.28	20.93	38.43	26.78
	29.3	20.93	38.45	26.77
	29.32	20.93	38.44	26.77
	29.33	20.95	38.43	26.75
	29.35	20.93	38.45	26.75
	29.37	20.94	38.44	26.76
	29.38	20.91	38.45	26.76
	29.4	20.93	38.46	26.77
	29.42	20.94	38.44	26.77
	29.43	20.92	38.45	26.74
	29.45	20.94	38.45	26.77
	29.47	20.93	38.47	26.79
	29.48	20.9	38.47	26.78
	29.5	20.92	38.47	26.77
	29.52	20.94	38.45	26.8
	29.53	20.95	38.48	26.79
	29.55	20.96	38.5	26.81
	29.57	20.96	38.5	26.83
	29.58	20.98	38.51	26.84
	29.6	21.01	38.5	26.87
	29.62	21.02	38.48	26.87
	29.63	21.05	38.47	26.86
	29.65	21.06	38.48	26.88
	29.67	21.06	38.48	26.87
	29.68	21.05	38.46	26.82
	29.7	21.05	38.46	26.81
	29.72	20.99	38.45	26.8
	29.73	20.94	38.45	26.75
	29.75	20.93	38.49	26.75
	29.77	20.92	38.51	26.77
	29.78	20.94	38.56	26.8
	29.8	20.96	38.57	26.86
	29.82	21	38.59	26.88
	29.83	21.05	38.6	26.92
	29.85	21.05	38.57	26.92
	29.87	21.05	38.53	26.87
	29.88	21.01	38.48	26.79
	29.9	20.95	38.43	26.72
	29.92	20.87	38.43	26.7
	29.93	20.87	38.47	26.72
	29.95	20.88	38.51	26.78
	29.97	20.93	38.55	26.84
	29.98	20.97	38.58	26.88
	30	21.01	38.59	26.9
	30.02	21	38.58	26.91
	30.03	21	38.57	26.9
	30.05	21.05	38.56	26.9
	30.07	21.66	39.67	27.72
	30.08	21.01	38.57	26.85
	30.1	21.02	38.57	26.88
	30.12	21.01	38.58	26.86
	30.13	21	38.58	26.85
	30.15	21	38.58	26.84
	30.17	20.99	38.57	26.84
	30.18	20.97	38.57	26.85
	30.2	20.95	38.56	26.84
	30.22	20.95	38.57	26.82
	30.23	20.94	38.57	26.8
	30.25	20.91	38.58	26.8
	30.27	20.88	38.59	26.78
	30.28	20.88	38.61	26.8
	30.3	20.89	38.63	26.82
	30.32	20.93	38.61	26.87
	30.33	20.99	38.61	26.88
	30.35	21	38.59	26.85
	30.37	20.97	38.54	26.81
	30.38	20.9	38.51	26.72
	30.4	20.84	38.53	26.69
	30.42	20.87	38.63	26.8
	30.43	21	38.68	26.93
	30.45	21.08	38.66	26.94
	30.47	21	38.58	26.83
	30.48	20.9	38.55	26.73
	30.5	20.9	38.59	26.75
	30.52	20.96	38.59	26.83
	30.53	21.01	38.6	26.82
	30.55	20.97	38.57	26.75
	30.57	20.91	38.62	26.73
	30.58	20.92	38.68	26.79
	30.6	21.02	38.71	26.9
	30.62	21.03	38.6	26.83
	30.63	20.86	38.55	26.69
	30.65	20.83	38.6	26.74
	30.67	20.95	38.69	26.86
	30.68	20.98	38.66	26.86
	30.7	20.9	38.65	26.77
	30.72	20.86	38.67	26.77
	30.73	20.89	38.69	26.82
	30.75	20.96	38.65	26.86
	30.77	20.92	38.58	26.76
	30.78	20.82	38.6	26.67
	30.8	20.83	38.68	26.77
	30.82	20.98	38.75	26.9
	30.83	21.04	38.73	26.87
	30.85	20.93	38.62	26.75
	30.87	20.86	38.67	26.69
	30.88	20.92	38.69	26.79
	30.9	20.99	38.66	26.82
	30.92	20.97	38.65	26.78
	30.93	20.9	38.7	26.72
	30.95	20.88	38.77	26.77
	30.97	21	38.79	26.9
	30.98	21	38.69	26.81
	31	20.85	38.63	26.65
	31.02	20.81	38.67	26.67
	31.03	20.87	38.74	26.79
	31.05	20.93	38.76	26.84
	31.07	21.54	39.86	27.65
	31.08	20.87	38.73	26.77
	31.1	20.84	38.76	26.75
	31.12	20.85	38.79	26.78
	31.13	20.93	38.77	26.84
	31.15	20.93	38.73	26.82
	31.17	20.88	38.69	26.74
	31.18	20.8	38.69	26.65
	31.2	20.8	38.75	26.72
	31.22	20.94	38.85	26.89
	31.23	20.99	38.82	26.88
	31.25	20.92	38.75	26.75
	31.27	20.83	38.74	26.68
	31.28	20.86	38.77	26.74
	31.3	20.94	38.77	26.8
	31.32	20.94	38.76	26.76
	31.33	20.87	38.76	26.7
	31.35	20.84	38.82	26.74
	31.37	20.89	38.87	26.81
	31.38	20.99	38.85	26.85
	31.4	20.88	38.75	26.7
	31.42	20.76	38.73	26.64
	31.43	20.84	38.84	26.76
	31.45	20.9	38.85	26.82
	31.47	20.89	38.82	26.76
	31.48	20.82	38.84	26.72
	31.5	20.81	38.85	26.73
	31.52	20.85	38.85	26.8
	31.53	20.89	38.86	26.82
	31.55	20.9	38.79	26.79
	31.57	20.88	38.75	26.69
	31.58	20.79	38.76	26.64
	31.6	20.76	38.77	26.66
	31.62	20.8	38.84	26.72
	31.63	20.9	38.92	26.84
	31.65	20.96	38.94	26.88
	31.67	20.93	38.87	26.8
	31.68	20.87	38.83	26.7
	31.7	20.82	38.82	26.66
	31.72	20.8	38.84	26.68
	31.73	20.82	38.86	26.73
	31.75	20.9	38.86	26.77
	31.77	20.92	38.85	26.79
	31.78	20.91	38.84	26.74
	31.8	20.85	38.85	26.69
	31.82	20.82	38.85	26.66
	31.83	20.79	38.92	26.65
	31.85	20.81	38.94	26.73
	31.87	20.87	38.97	26.78
	31.88	20.91	38.99	26.82
	31.9	20.93	38.96	26.81
	31.92	20.9	38.88	26.73
	31.93	20.83	38.85	26.67
	31.95	20.76	38.84	26.58
	31.97	20.73	38.87	26.62
	31.98	20.75	38.92	26.68
	32	20.81	38.99	26.75
	32.02	20.88	38.97	26.81
	32.03	20.88	38.95	26.77
	32.05	20.84	38.94	26.75
	32.07	21.4	40.07	27.5
	32.08	20.75	38.97	26.7
	32.1	20.76	39	26.74
	32.12	20.8	38.99	26.75
	32.13	20.87	38.95	26.78
	32.15	20.83	38.9	26.73
	32.17	20.76	38.9	26.63
	32.18	20.71	38.9	26.62
	32.2	20.73	39	26.71
	32.22	20.87	39.04	26.83
	32.23	20.9	39.06	26.83
	32.25	20.84	38.96	26.72
	32.27	20.77	38.93	26.65
	32.28	20.76	38.98	26.68
	32.3	20.85	39	26.73
	32.32	20.88	38.98	26.74
	32.33	20.84	38.96	26.67
	32.35	20.79	38.99	26.63
	32.37	20.77	39.07	26.69
	32.38	20.86	39.1	26.81
	32.4	20.9	39.04	26.77
	32.42	20.79	38.95	26.63
	32.43	20.69	38.95	26.53
	32.45	20.74	39.03	26.7
	32.47	20.82	39.08	26.77
	32.48	20.82	39.03	26.72
	32.5	20.71	39.07	26.66
	32.52	20.72	39.07	26.68
	32.53	20.75	39.07	26.74
	32.55	20.83	39.03	26.74
	32.57	20.77	38.97	26.67
	32.58	20.66	38.99	26.57
	32.6	20.72	39.08	26.68
	32.62	20.86	39.15	26.82
	32.63	20.84	39.07	26.71
	32.65	20.73	39.03	26.61
	32.67	20.72	39.05	26.65
	32.68	20.8	39.09	26.7
	32.7	20.83	39.04	26.69
	32.72	20.77	39.04	26.64
	32.73	20.71	39.1	26.63
	32.75	20.76	39.16	26.72
	32.77	20.85	39.16	26.77
	32.78	20.81	39.05	26.67
	32.8	20.68	39.02	26.52
	32.82	20.67	39.11	26.61
	32.83	20.77	39.16	26.74
	32.85	20.77	39.13	26.7
	32.87	20.7	39.12	26.63
	32.88	20.69	39.15	26.65
	32.9	20.74	39.14	26.72
	32.92	20.76	39.11	26.7
	32.93	20.69	39.06	26.57
	32.95	20.65	39.12	26.59
	32.97	20.79	39.22	26.77
	32.98	20.83	39.16	26.71
	33	20.71	39.08	26.56
	33.02	20.7	39.13	26.62
	33.03	20.79	39.14	26.68
	33.05	20.79	39.1	26.62
	33.07	21.3	40.26	27.38
	33.08	20.68	39.19	26.61
	33.1	20.79	39.24	26.73
	33.12	20.82	39.17	26.7
	33.13	20.67	39.07	26.53
	33.15	20.62	39.12	26.55
	33.17	20.72	39.2	26.7
	33.18	20.78	39.2	26.69
	33.2	20.68	39.2	26.6
	33.22	20.66	39.21	26.63
	33.23	20.7	39.22	26.69
	33.25	20.76	39.16	26.67
	33.27	20.67	39.12	26.52
[truncated: 2,205 more rows]

## Sheet: Figure 4f(i)
Figure 4f(i)
	ΔISC Forskolin/IBMX (µA/cm2)
	ETI	ETI + NB/TNB (10 µM/10 µM)	ETI + NB/TNB (75/30 µM)	Healthy
	19.25	26.7	22.72	12.06
	17.08	24.59	26.35	8.28
	13.68	20.87	25.22	33.81
	18.71	32.36	26.87	38.16
	16.96	27.7	33.05	32.12
	22.09	31.55	19.8	31.04
	16.46	11.44	25.45
	25.88	13.54	26.74
	28.66	18.74	24.53
	23.97	10.56
	10.2
	12.13
	9.41
	9.58

## Sheet: Figure 4f(ii)
Figure 4f(ii)
	ΔISC CFTRinh-172 (µA/cm2)
	ETI	ETI + NB/TNB (10 µM/10 µM)	ETI + NB/TNB (75/30 µM)	Healthy
	-25.2	-26.57	-32.06	-29.01
	-20.35	-25.89	-31.01	-28.16
	-16.72	-23.61	-42.62	-36.84
	-20.24	-40.03	-41.97	-40.1
	-19.53	-36.33	-42.7	-60.08
	-30.99	-38.81	-33.89	-54.91
	-27.42	-24.99	-37.94
	-30.84	-25.76	-35.19
	-23.65	-27.81	-34.26
	-23.45	-22.72
	-23.39
	-22.42
	-18.34
	-19.62
