# Supplementary material for: A cell-permeable nanobody to restore F508del cystic fibrosis transmembrane conductance regulator activity
Source: Nat Chem Biol. 2026 Apr 17;22(7):1155–64. doi: 10.1038/s41589-026-02199-w (PMC13303082; doi:10.1038/s41589-026-02199-w)
Supplement: Supplementary file 6 — Statistical source data. [file 41589_2026_2199_MOESM6_ESM.xlsx]

## Sheet: Extended Data Figure 2c
		cellular concentration
TNB-R10 (µM)	NB1-R10 (µM)	cytosolic 1 h	total 1 h	cytosolic 24 h	total 24 h
10	5	0.0280774	0.263193	0.0720639	0.0920009
10	10	0.0511588	0.351959	0.210348	0.12518
10	25	0.580914	0.79538	0.217693	0.412435
30	75	1.08978	2.11263	0.704962	0.717703

## Sheet: Extended Data Figure 2d (i)
Extended Data Figure 2 d (i) WST1 1 h
		WST1 1h
	10 µM additive	86.428	86.197	92.9878
	5 µM NB1-R10 + 10 µM additive	87.6592	83.7653	83.1363
	10 µM NB1-R10 + 10 µM additive	95.7232	95.8878	85.1674
	20 µM NB1-R10 + 10 µM additive	100.554	98.6898	90.9691
	50 µM NB1-R10 + 10 µM additive	109.993	95.2018	91.2809
	75 µM NB1-R10 + 30 µM additive	105.256	81.8888	75.5949

## Sheet: Extended Data Figure 2d (ii)
Extended Data Figure 2 d (ii) WST1 25 h
		WST1 25 h
	10 µM additive	100.765	95.7901	102.817
	5 µM NB1-R10 + 10 µM additive	98.2821	83.4897	96.5379
	10 µM NB1-R10 + 10 µM additive	101.542	91.0562	94.6972
	20 µM NB1-R10 + 10 µM additive	108.163	106.047	97.9001
	50 µM NB1-R10 + 10 µM additive	116.978	100.11	76.875
	75 µM NB1-R10 + 30 µM additive	108.608	102.8	75.5127

## Sheet: Extended Data Figure 2d (iii)
Extended Data Figure 2 d (iii) LDH 1 h
		LDH 1h
	10 µM additive	2.22997	5.50943	2.82723
	5 µM NB1-R10 + 10 µM additive	4.44998	7.47249	2.94066
	10 µM NB1-R10 + 10 µM additive	2.74764	7.2086	5.51484
	20 µM NB1-R10 + 10 µM additive	4.0219	10.4074	4.31937
	50 µM NB1-R10 + 10 µM additive	3.98208	8.39287	2.66143
	75 µM NB1-R10 + 30 µM additive	3.99204	4.85293	3.74346

## Sheet: Extended Data Figure 2d (iv)
Extended Data Figure 2 b
