# Supplementary material for: A cell-permeable nanobody to restore F508del cystic fibrosis transmembrane conductance regulator activity
Source: Nat Chem Biol. 2026 Apr 17;22(7):1155–64. doi: 10.1038/s41589-026-02199-w (PMC13303082; doi:10.1038/s41589-026-02199-w)
Supplement: Supplementary file 9 — Statistical source data. [file 41589_2026_2199_MOESM9_ESM.xlsx]

## Sheet: Extended Data Figure 4a
Extended Data Figure 4a
	ΔISC Forskolin/IBMX (µA/cm2)
	Vehicle	NB1-R10/TNB-R10 10 µM/10µM	NB1-R10/TNB-R10 20 µM/10 µM	NB1-R10/TNB-R10 20 µM/30 µM	NB1-R10/TNB-R10 30 µM/30 µM	NB1-R10/TNB-R10 50 µM/30 µM	NB1-R10/TNB-R10 50 µM/50 µM	NB1-R10/TNB-R10 75 µM/30 µM	NB1-R10/TNB-R10 100 µM/30 µM
	1.37	0.388827	-0.0304207	0.274098	1.58032	1.91704	1.69524	7.23599	4.40262
	1.84	0.0817895	0.253503	1.01155	0.73562	1.44516	1.18977	7.56953	5.08059
	1.63602	0.0635351	0.285267	0.800608	0.637168	1.04658		5.16492
	0.919801	0.550261	0.136431	0.474281	0.697298	1.79065		5.00111
	1.71521		0.506795	0.3632	1.19726	5.69998		4.67534
	0.703741		0.26259	0.891593	1.03429	5.12287		3.5886
	1.00123		1.02544			4.03005
	0.763683		0.268805			3.10804
	0.141731
	0.422724
	0.227046
	0.334808
	1.25933
	0.241519
	0.197271
	-0.0511613
	0.0944107
	0.451928
	0.105588
	0.310887
	-0.18667
	0.125936
	0.306969
	-0.0248894
	0.0695983
	-0.0792774
	-0.116545
	0.099

## Sheet: Extended Data Figure 4b
Extended Data Figure 4b
	ΔISC CFTRinh-172 (µA/cm2)
	Vehicle	NB1-R10/TNB-R10 10 µM/10µM	NB1-R10/TNB-R10 20 µM/10 µM	NB1-R10/TNB-R10 20 µM/30 µM	NB1-R10/TNB-R10 30 µM/30 µM	NB1-R10/TNB-R10 50 µM/30 µM	NB1-R10/TNB-R10 50 µM/50 µM	NB1-R10/TNB-R10 75 µM/30 µM	NB1-R10/TNB-R10 100 µM/30 µM
	-2.55448	-1.1074	-2.60452	-3.22406	-3.03552	-3.03014	-2.77102	-7.03982	-4.22714
	-2.34555	-1.40049	-2.94231	-2.61906	-2.31637	-2.7007	-2.21973	-7.48673	-5.51189
	-2.18162	-1.43448	-1.11768	-1.89526	-2.35177	-2.38508		-5.28623
	-1.55593	-1.23899	-1.67957	-2.72177	-2.39634	-2.84596		-4.72321
	-2.50407		-1.96158	-2.02837	-3.04322	-5.70236		-5.70455
	-2.32597		-1.3519	-2.8031	-3.20108	-5.94428		-4.32098
	-1.65588		-2.0309			-4.22019
	-1.4163		-2.60419			-3.11878
	-1.73617
	-2.49209
	-2.24681
	-0.754161
	-2.07301
	-1.53853
	-0.799571
	-2.43269
	-2.14797
	-1.48141
	-0.799545
	-1.47516
	-1.93861
	-1.58145
	-1.72417
	-1.62589
	-1.63929
	-2.19091
	-2.1308
	-2.08249
